# Supplementary material for: Poly[tetra­aqua­(5-hy­droxy­pyridin-1-ium-3-carboxyl­ato-κO 3)tris­(μ-oxalato-κ4 O 1,O 2:O 1′,O 2′)dieuropium(III)]
Source: Acta Crystallogr Sect E Struct Rep Online. 2013 Apr 27;69(Pt 5):m294–5. doi: 10.1107/S1600536813011057 (PMC3647824; doi:10.1107/S1600536813011057)
Supplement: Supplementary file 1 [file e-69-0m294-sup1.cif]

##############################################################################
#                                                                            #
# This CIF contains the data in a paper accepted for publication in          #
# Acta Crystallographica Section E. It conforms to the requirements of       #
# Notes for Authors for Acta Crystallographica Section E, and has been       #
# peer reviewed under the auspices of the IUCr Commission on Journals.       #
#                                                                            #
# Full details of the Crystallographic Information File format               #
# are given in the paper "The Crystallographic Information File (CIF):       #
# a New Standard Archive File for Crystallography" by S. R. Hall, F. H.      #
# Allen and I. D. Brown [Acta Cryst. (1991), A47, 655-685].                  #
#                                                                            #
# The current version of the core CIF dictionary is obtainable from          #
# ftp://ftp.iucr.org/pub/cif_core.dic.                                       #
#                                                                            #
# Software is freely available for graphical display of the structure(s)     #
# in this CIF. For information consult the CIF software page                 #
# http://www.iucr.org/resources/cif/software.                                #
#                                                                            #
# This file may be used for bona fide research purposes within the           #
# scientific community so long as proper attribution is given to the journal # 
# article from which it was obtained.                                        #
#                                                                            #
##############################################################################
data_I
_audit_creation_method     SHELXL-97
_chemical_name_systematic
;\
Poly[tetraaqua(5-hydroxypyridin-1-ium-3-carboxylato-\k<i>O</i>^3^)tris(\m-\
oxalato-\k^4^<i>O</i>^1^,<i>O</i>^2^:<i>O</i>^1'^,<i>O</i>^2'^)dieuropium(III)]
;
_chemical_name_common     ?
_chemical_formula_moiety     'C18 H18 Eu2 N2 O22'
_chemical_formula_sum     'C18 H18 Eu2 N2 O22'
_chemical_formula_iupac     '[Eu2 (C6 H5 N O3)2 (C2 O4)3 (H2 O)4]'
_chemical_formula_weight     918.26
_chemical_melting_point     ?
_symmetry_cell_setting     triclinic
_symmetry_space_group_name_H-M     'P -1'
_symmetry_space_group_name_Hall     '-P 1'
loop_
    _symmetry_equiv_pos_as_xyz
    'x, y, z'
    '-x, -y, -z'
_cell_length_a     7.5912(2)
_cell_length_b     8.0973(3)
_cell_length_c     10.6706(3)
_cell_angle_alpha     103.493(3)
_cell_angle_beta     98.589(3)
_cell_angle_gamma     92.240(3)
_cell_volume     628.78(3)
_cell_formula_units_Z     1
_cell_measurement_reflns_used     3135
_cell_measurement_theta_min     2.59
_cell_measurement_theta_max     29.40
_cell_measurement_temperature     153(2)
_exptl_crystal_description     'block'
_exptl_crystal_colour     'colorless'
_exptl_crystal_size_max     0.24
_exptl_crystal_size_mid     0.17
_exptl_crystal_size_min     0.08
_exptl_crystal_density_diffrn     2.425
_exptl_crystal_density_meas     ?
_exptl_crystal_density_method     'not measured'
_exptl_crystal_F_000     442
_exptl_absorpt_coefficient_mu     5.053
_exptl_absorpt_correction_type     multi-scan
_exptl_absorpt_process_details     '(SADABS; Sheldrick, 1996)'
_exptl_absorpt_correction_T_min     0.3768
_exptl_absorpt_correction_T_max     0.6880
_exptl_special_details
;
IR (cm^-1^, KBr):
3495(s), 3380(s), 3103(m), 3076(w), 3047(w), 2929(w),
2461(m), 2146(m), 1968(w), 1893(w), 1695(s),
1655(s), 1621(s), 1602(s), 1575(s),
1379(s), 1320(s), 1256(m), 1147(w), 1114(w), 1010(w),
935(w), 880(m), 806(s), 784(s), 667(m), 620(w),
565(w), 531(w), 484(m).
;
_diffrn_ambient_temperature     153(2)
_diffrn_radiation_type     MoK\a
_diffrn_radiation_wavelength     0.71073
_diffrn_radiation_source     'fine-focus sealed tube'
_diffrn_radiation_monochromator     graphite
_diffrn_measurement_device_type     'Bruker APEXII CCD'
_diffrn_measurement_method     '\f and \w scans'
_diffrn_detector_area_resol_mean     ?
_diffrn_reflns_number     12455
_diffrn_reflns_av_R_equivalents     0.0368
_diffrn_reflns_av_sigmaI/netI     0.0334
_diffrn_reflns_theta_min     2.59
_diffrn_reflns_theta_max     29.47
_diffrn_reflns_theta_full     29.47
_diffrn_measured_fraction_theta_max     0.987
_diffrn_measured_fraction_theta_full     0.987
_diffrn_reflns_limit_h_min     -9
_diffrn_reflns_limit_h_max     9
_diffrn_reflns_limit_k_min     -11
_diffrn_reflns_limit_k_max     10
_diffrn_reflns_limit_l_min     -13
_diffrn_reflns_limit_l_max     14
_refine_special_details
;
Refinement of <i>F</i>^2^ against ALL reflections. The weighted <i>R</i>-factor
<i>wR</i> and goodness of fit <i>S</i> are based on <i>F</i>^2^, conventional
<i>R</i>-factors <i>R</i> are based on <i>F</i>, with <i>F</i> set to zero for
negative <i>F</i>^2^. The threshold expression of <i>F</i>^2^ >
\s(<i>F</i>^2^) is used only for calculating <i>R</i>-factors(gt) <i>etc</i>.
and is not relevant to the choice of reflections for refinement.
<i>R</i>-factors based on <i>F</i>^2^ are statistically about twice as large
as those based on <i>F</i>, and <i>R</i>- factors based on ALL data will be
even larger.
;
_reflns_number_total     3135
_reflns_number_gt     2965
_reflns_threshold_expression     >2\s(I)
_refine_ls_structure_factor_coef     Fsqd
_refine_ls_matrix_type     full
_refine_ls_R_factor_all     0.0209
_refine_ls_R_factor_gt     0.0183
_refine_ls_wR_factor_gt     0.0366
_refine_ls_wR_factor_ref     0.0378
_refine_ls_goodness_of_fit_ref     1.085
_refine_ls_restrained_S_all     1.085
_refine_ls_number_reflns     3135
_refine_ls_number_parameters     221
_refine_ls_number_restraints     0
_refine_ls_hydrogen_treatment     mixed
_refine_ls_weighting_scheme     calc
_refine_ls_weighting_details
         'calc w=1/[\s^2^(Fo^2^)+(0.0087P)^2^+0.3669P] where P=(Fo^2^+2Fc^2^)/3'
_atom_sites_solution_hydrogens     geom
_atom_sites_solution_primary     direct
_atom_sites_solution_secondary     difmap
_refine_ls_shift/su_max     0.002
_refine_ls_shift/su_mean     0.000
_refine_diff_density_max     0.552
_refine_diff_density_min     -0.537
_refine_ls_extinction_method     SHELXL
_refine_ls_extinction_coef     0.0094(4)
_refine_ls_extinction_expression
                                  'Fc^*^=kFc[1+0.001xFc^2^\l^3^/sin(2\q)]^-1/4^'
loop_
    _atom_type_symbol
    _atom_type_description
    _atom_type_scat_dispersion_real
    _atom_type_scat_dispersion_imag
    _atom_type_scat_source
    'C' 'C' 0.0033 0.0016
                         'International Tables Vol C Tables 4.2.6.8 and 6.1.1.4'
    'H' 'H' 0.0000 0.0000
                         'International Tables Vol C Tables 4.2.6.8 and 6.1.1.4'
    'N' 'N' 0.0061 0.0033
                         'International Tables Vol C Tables 4.2.6.8 and 6.1.1.4'
    'O' 'O' 0.0106 0.0060
                         'International Tables Vol C Tables 4.2.6.8 and 6.1.1.4'
    'Eu' 'Eu' -0.1578 3.6682
                         'International Tables Vol C Tables 4.2.6.8 and 6.1.1.4'
_computing_data_collection     'APEX2 (Bruker, 2007)'
_computing_cell_refinement     'SAINT (Bruker, 2007)'
_computing_data_reduction     'SAINT (Bruker, 2007)'
_computing_structure_solution     'SHELXTL (Sheldrick, 2008)'
_computing_structure_refinement     'SHELXTL (Sheldrick, 2008)'
_computing_molecular_graphics     'DIAMOND (Brandenburg, 1999)'
_computing_publication_material     'SHELXTL (Sheldrick, 2008)'
loop_
    _atom_site_type_symbol
    _atom_site_label
    _atom_site_fract_x
    _atom_site_fract_y
    _atom_site_fract_z
    _atom_site_U_iso_or_equiv
    _atom_site_adp_type
    _atom_site_calc_flag
    _atom_site_refinement_flags
    _atom_site_occupancy
    _atom_site_symmetry_multiplicity
    _atom_site_disorder_assembly
    _atom_site_disorder_group
    C C1 0.7687(3) 0.8846(3) 0.9610(2) 0.0095(5) Uani d . 1 1 . .
    C C2 0.7420(3) 0.7295(3) 1.0146(2) 0.0094(5) Uani d . 1 1 . .
    C C3 0.7733(3) 0.5691(3) 0.9454(2) 0.0116(5) Uani d . 1 1 . .
    H H3 0.8082 0.5552 0.8639 0.014 Uiso calc R 1 1 . .
    C C4 0.7525(4) 0.4283(3) 0.9978(2) 0.0127(5) Uani d . 1 1 . .
    C C5 0.7046(4) 0.4541(3) 1.1205(2) 0.0132(5) Uani d . 1 1 . .
    H H5 0.6934 0.3631 1.1590 0.016 Uiso calc R 1 1 . .
    C C6 0.6887(3) 0.7479(3) 1.1353(2) 0.0110(5) Uani d . 1 1 . .
    H H6 0.6631 0.8540 1.1818 0.013 Uiso calc R 1 1 . .
    C C7 0.5536(3) 1.0035(3) 0.4431(2) 0.0099(5) Uani d . 1 1 . .
    C C8 1.0255(3) 0.5479(3) 0.4489(2) 0.0084(5) Uani d . 1 1 . .
    C C9 0.4854(3) 0.4971(3) 0.5697(2) 0.0101(5) Uani d . 1 1 . .
    Eu Eu1 0.797021(16) 0.810935(14) 0.626500(11) 0.00700(5) Uani d . 1 1 . .
    N N1 0.6745(3) 0.6119(3) 1.1836(2) 0.0112(4) Uani d . 1 1 . .
    O O1 0.8197(2) 0.8624(2) 0.85299(16) 0.0118(4) Uani d . 1 1 . .
    O O2 0.7395(3) 1.0258(2) 1.03073(16) 0.0141(4) Uani d . 1 1 . .
    O O3 0.7803(3) 0.2743(2) 0.92694(18) 0.0225(5) Uani d . 1 1 . .
    H H3A 0.7713 0.2035 0.9698 0.034 Uiso calc R 1 1 . .
    O O4 0.7120(2) 0.9644(2) 0.45635(16) 0.0117(4) Uani d . 1 1 . .
    O O5 0.5274(2) 0.9519(2) 0.65247(17) 0.0138(4) Uani d . 1 1 . .
    O O6 0.9752(2) 0.6961(2) 0.45804(16) 0.0103(3) Uani d . 1 1 . .
    O O7 0.8889(2) 0.5283(2) 0.63432(17) 0.0120(4) Uani d . 1 1 . .
    O O8 0.5549(2) 0.6147(2) 0.66268(16) 0.0117(4) Uani d . 1 1 . .
    O O9 0.6111(2) 0.6314(2) 0.42511(16) 0.0138(4) Uani d . 1 1 . .
    O O10 1.1269(2) 0.8348(2) 0.70926(19) 0.0138(4) Uani d . 1 1 . .
    O O11 0.9123(3) 1.1139(2) 0.7043(2) 0.0161(4) Uani d . 1 1 . .
    H H1 0.645(4) 0.622(4) 1.257(3) 0.025(9) Uiso d . 1 1 . .
    H H7 1.179(5) 0.876(4) 0.667(4) 0.032(11) Uiso d . 1 1 . .
    H H8 1.168(5) 0.893(4) 0.794(4) 0.038(10) Uiso d . 1 1 . .
    H H9 0.937(5) 1.181(5) 0.654(4) 0.050(12) Uiso d . 1 1 . .
    H H10 0.874(5) 1.164(4) 0.760(4) 0.027(10) Uiso d . 1 1 . .
loop_
    _atom_site_aniso_label
    _atom_site_aniso_U_11
    _atom_site_aniso_U_22
    _atom_site_aniso_U_33
    _atom_site_aniso_U_12
    _atom_site_aniso_U_13
    _atom_site_aniso_U_23
    C1 0.0109(12) 0.0101(11) 0.0078(12) -0.0005(9) 0.0008(9) 0.0036(9)
    C2 0.0096(12) 0.0113(11) 0.0076(12) -0.0008(9) 0.0007(9) 0.0037(9)
    C3 0.0162(13) 0.0124(12) 0.0073(12) 0.0010(10) 0.0041(9) 0.0035(9)
    C4 0.0177(13) 0.0096(12) 0.0118(13) 0.0024(10) 0.0037(10) 0.0034(9)
    C5 0.0191(14) 0.0104(12) 0.0127(13) 0.0025(10) 0.0051(10) 0.0060(9)
    C6 0.0151(13) 0.0080(11) 0.0101(12) -0.0007(10) 0.0036(9) 0.0015(9)
    C7 0.0127(12) 0.0076(11) 0.0106(12) 0.0009(9) 0.0053(9) 0.0025(9)
    C8 0.0074(12) 0.0105(11) 0.0078(11) 0.0007(9) 0.0009(9) 0.0030(9)
    C9 0.0080(12) 0.0138(12) 0.0103(13) 0.0028(10) 0.0037(9) 0.0045(9)
    Eu1 0.00918(8) 0.00665(7) 0.00609(7) 0.00141(4) 0.00295(4) 0.00217(4)
    N1 0.0159(11) 0.0124(10) 0.0056(10) -0.0002(9) 0.0039(8) 0.0014(8)
    O1 0.0162(9) 0.0119(8) 0.0077(9) -0.0008(7) 0.0031(7) 0.0027(6)
    O2 0.0256(10) 0.0077(8) 0.0102(9) 0.0014(7) 0.0067(7) 0.0019(7)
    O3 0.0487(14) 0.0073(9) 0.0173(10) 0.0068(9) 0.0196(9) 0.0049(7)
    O4 0.0101(9) 0.0144(9) 0.0126(9) 0.0033(7) 0.0047(7) 0.0052(7)
    O5 0.0154(9) 0.0194(9) 0.0107(9) 0.0078(7) 0.0051(7) 0.0088(7)
    O6 0.0128(9) 0.0080(8) 0.0129(9) 0.0032(7) 0.0067(7) 0.0049(6)
    O7 0.0170(9) 0.0095(8) 0.0131(9) 0.0045(7) 0.0096(7) 0.0047(7)
    O8 0.0125(9) 0.0142(9) 0.0082(9) -0.0020(7) 0.0027(7) 0.0020(7)
    O9 0.0173(10) 0.0148(9) 0.0098(9) -0.0066(7) 0.0049(7) 0.0038(7)
    O10 0.0118(9) 0.0165(9) 0.0123(10) -0.0015(8) 0.0031(7) 0.0016(8)
    O11 0.0274(12) 0.0109(9) 0.0122(10) 0.0002(8) 0.0090(8) 0.0035(8)
_geom_special_details
;
All e.s.d.'s (except the e.s.d. in the dihedral angle between two l.s. planes)
are estimated using the full covariance matrix. The cell e.s.d.'s are taken
into account individually in the estimation of e.s.d.'s in distances, angles
and torsion angles; correlations between e.s.d.'s in cell parameters are only
used when they are defined by crystal symmetry. An approximate (isotropic)
treatment of cell e.s.d.'s is used for estimating e.s.d.'s involving l.s.
planes.
;
loop_
    _geom_bond_atom_site_label_1
    _geom_bond_atom_site_label_2
    _geom_bond_site_symmetry_2
    _geom_bond_distance
    _geom_bond_publ_flag
    C1 O1 . 1.246(3) ?
    C1 O2 . 1.258(3) ?
    C1 C2 . 1.515(3) ?
    C2 C6 . 1.384(3) ?
    C2 C3 . 1.385(3) ?
    C3 C4 . 1.395(3) ?
    C3 H3 . 0.9300 ?
    C4 O3 . 1.341(3) ?
    C4 C5 . 1.383(3) ?
    C5 N1 . 1.344(3) ?
    C5 H5 . 0.9300 ?
    C6 N1 . 1.328(3) ?
    C6 H6 . 0.9300 ?
    C7 O5 2_676 1.246(3) ?
    C7 O4 . 1.252(3) ?
    C7 C7 2_676 1.569(5) ?
    C8 O7 2_766 1.241(3) ?
    C8 O6 . 1.260(3) ?
    C8 C8 2_766 1.562(5) ?
    C9 O8 . 1.238(3) ?
    C9 O9 2_666 1.266(3) ?
    C9 C9 2_666 1.546(5) ?
    Eu1 O1 . 2.3333(16) ?
    Eu1 O5 . 2.4025(18) ?
    Eu1 O7 . 2.4348(16) ?
    Eu1 O6 . 2.4433(17) ?
    Eu1 O4 . 2.4539(17) ?
    Eu1 O11 . 2.4776(18) ?
    Eu1 O9 . 2.4899(17) ?
    Eu1 O10 . 2.5118(19) ?
    Eu1 O8 . 2.5142(16) ?
    N1 H1 . 0.83(3) ?
    O3 H3A . 0.8200 ?
    O5 C7 2_676 1.246(3) ?
    O7 C8 2_766 1.241(3) ?
    O9 C9 2_666 1.266(3) ?
    O10 H7 . 0.76(4) ?
    O10 H8 . 0.92(4) ?
    O11 H9 . 0.89(4) ?
    O11 H10 . 0.74(4) ?
loop_
    _geom_angle_atom_site_label_1
    _geom_angle_atom_site_label_2
    _geom_angle_atom_site_label_3
    _geom_angle_site_symmetry_1
    _geom_angle_site_symmetry_3
    _geom_angle
    _geom_angle_publ_flag
    O1 C1 O2 . . 125.5(2) ?
    O1 C1 C2 . . 117.7(2) ?
    O2 C1 C2 . . 116.8(2) ?
    C6 C2 C3 . . 119.3(2) ?
    C6 C2 C1 . . 119.8(2) ?
    C3 C2 C1 . . 120.9(2) ?
    C2 C3 C4 . . 120.1(2) ?
    C2 C3 H3 . . 119.9 ?
    C4 C3 H3 . . 119.9 ?
    O3 C4 C5 . . 123.0(2) ?
    O3 C4 C3 . . 118.5(2) ?
    C5 C4 C3 . . 118.5(2) ?
    N1 C5 C4 . . 119.3(2) ?
    N1 C5 H5 . . 120.4 ?
    C4 C5 H5 . . 120.4 ?
    N1 C6 C2 . . 119.0(2) ?
    N1 C6 H6 . . 120.5 ?
    C2 C6 H6 . . 120.5 ?
    O5 C7 O4 2_676 . 125.9(2) ?
    O5 C7 C7 2_676 2_676 116.6(3) ?
    O4 C7 C7 . 2_676 117.5(3) ?
    O7 C8 O6 2_766 . 125.7(2) ?
    O7 C8 C8 2_766 2_766 117.4(3) ?
    O6 C8 C8 . 2_766 116.9(3) ?
    O8 C9 O9 . 2_666 126.9(2) ?
    O8 C9 C9 . 2_666 118.7(3) ?
    O9 C9 C9 2_666 2_666 114.4(3) ?
    O1 Eu1 O5 . . 80.96(6) ?
    O1 Eu1 O7 . . 85.97(6) ?
    O5 Eu1 O7 . . 134.62(6) ?
    O1 Eu1 O6 . . 138.32(6) ?
    O5 Eu1 O6 . . 140.49(6) ?
    O7 Eu1 O6 . . 67.29(5) ?
    O1 Eu1 O4 . . 137.52(6) ?
    O5 Eu1 O4 . . 67.69(6) ?
    O7 Eu1 O4 . . 136.49(6) ?
    O6 Eu1 O4 . . 75.83(6) ?
    O1 Eu1 O11 . . 76.53(6) ?
    O5 Eu1 O11 . . 78.03(7) ?
    O7 Eu1 O11 . . 140.07(7) ?
    O6 Eu1 O11 . . 103.48(6) ?
    O4 Eu1 O11 . . 69.67(6) ?
    O1 Eu1 O9 . . 139.48(6) ?
    O5 Eu1 O9 . . 83.77(6) ?
    O7 Eu1 O9 . . 78.60(6) ?
    O6 Eu1 O9 . . 67.69(6) ?
    O4 Eu1 O9 . . 66.30(6) ?
    O11 Eu1 O9 . . 135.93(6) ?
    O1 Eu1 O10 . . 75.35(6) ?
    O5 Eu1 O10 . . 143.27(6) ?
    O7 Eu1 O10 . . 71.49(6) ?
    O6 Eu1 O10 . . 66.30(6) ?
    O4 Eu1 O10 . . 113.98(6) ?
    O11 Eu1 O10 . . 69.47(7) ?
    O9 Eu1 O10 . . 131.87(6) ?
    O1 Eu1 O8 . . 75.12(6) ?
    O5 Eu1 O8 . . 68.60(6) ?
    O7 Eu1 O8 . . 66.05(6) ?
    O6 Eu1 O8 . . 117.53(5) ?
    O4 Eu1 O8 . . 115.81(6) ?
    O11 Eu1 O8 . . 138.86(6) ?
    O9 Eu1 O8 . . 64.36(5) ?
    O10 Eu1 O8 . . 129.19(6) ?
    O1 Eu1 C7 . 2_676 100.78(6) ?
    O5 Eu1 C7 . 2_676 20.20(6) ?
    O7 Eu1 C7 . 2_676 140.16(6) ?
    O6 Eu1 C7 . 2_676 120.37(6) ?
    O4 Eu1 C7 . 2_676 48.67(6) ?
    O11 Eu1 C7 . 2_676 78.99(6) ?
    O9 Eu1 C7 . 2_676 70.91(6) ?
    O10 Eu1 C7 . 2_676 148.31(6) ?
    O8 Eu1 C7 . 2_676 77.75(6) ?
    O1 Eu1 C7 . . 125.61(6) ?
    O5 Eu1 C7 . . 48.20(6) ?
    O7 Eu1 C7 . . 141.25(6) ?
    O6 Eu1 C7 . . 93.32(6) ?
    O4 Eu1 C7 . . 20.65(6) ?
    O11 Eu1 C7 . . 75.30(6) ?
    O9 Eu1 C7 . . 62.82(6) ?
    O10 Eu1 C7 . . 132.68(6) ?
    O8 Eu1 C7 . . 98.11(6) ?
    C7 Eu1 C7 2_676 . 28.45(8) ?
    O1 Eu1 C8 . 2_766 102.84(6) ?
    O5 Eu1 C8 . 2_766 146.68(6) ?
    O7 Eu1 C8 . 2_766 19.51(6) ?
    O6 Eu1 C8 . 2_766 47.81(6) ?
    O4 Eu1 C8 . 2_766 119.19(6) ?
    O11 Eu1 C8 . 2_766 135.25(6) ?
    O9 Eu1 C8 . 2_766 71.90(6) ?
    O10 Eu1 C8 . 2_766 67.29(6) ?
    O8 Eu1 C8 . 2_766 80.29(6) ?
    C7 Eu1 C8 2_676 2_766 142.17(6) ?
    C7 Eu1 C8 . 2_766 129.65(6) ?
    C6 N1 C5 . . 123.8(2) ?
    C6 N1 H1 . . 120(2) ?
    C5 N1 H1 . . 116(2) ?
    C1 O1 Eu1 . . 158.00(17) ?
    C4 O3 H3A . . 109.5 ?
    C7 O4 Eu1 . . 115.60(15) ?
    C7 O5 Eu1 2_676 . 118.04(15) ?
    C8 O6 Eu1 . . 118.79(14) ?
    C8 O7 Eu1 2_766 . 119.54(15) ?
    C9 O8 Eu1 . . 118.26(15) ?
    C9 O9 Eu1 2_666 . 120.53(15) ?
    Eu1 O10 H7 . . 111(3) ?
    Eu1 O10 H8 . . 119(2) ?
    H7 O10 H8 . . 105(3) ?
    Eu1 O11 H9 . . 125(3) ?
    Eu1 O11 H10 . . 116(3) ?
    H9 O11 H10 . . 109(4) ?
loop_
    _geom_hbond_atom_site_label_D
    _geom_hbond_atom_site_label_H
    _geom_hbond_atom_site_label_A
    _geom_hbond_site_symmetry_A
    _geom_hbond_distance_DH
    _geom_hbond_distance_HA
    _geom_hbond_distance_DA
    _geom_hbond_angle_DHA
    N1 H1 O9 1_556 0.83(3) 1.84(3) 2.662(3) 172(3)
    O3 H3A O2 1_545 0.82 1.73 2.543(2) 169
    O10 H7 O4 2_776 0.76(4) 2.26(4) 3.016(2) 168(4)
    O10 H8 O2 2_777 0.92(4) 1.85(4) 2.759(3) 170(3)
    O11 H9 O6 2_776 0.88(4) 1.90(4) 2.771(3) 170(4)
    O11 H10 O3 1_565 0.74(4) 2.04(4) 2.776(3) 172(4)
data_global
_journal_date_recd_electronic     2013-04-15
_journal_date_accepted     2013-04-23
_journal_name_full     'Acta Crystallographica, Section E'
_journal_year     2013
_journal_volume     69
_journal_issue      5
_journal_page_first     m294
_journal_page_last     m295
_journal_paper_category     QM
_journal_paper_doi     10.1107/S1600536813011057
_journal_coeditor_code     HY2623
_publ_contact_author
;
      Hong-Ji Chen
      Department of Materials Science and Engineering
      Jinan University
      Guangzhou 510632
      People's Republic of China
;
_publ_contact_author_email     'thjchen@jnu.edu.cn'
_publ_contact_author_fax     '86-20-85223271'
_publ_contact_author_phone     '86-20-85223271'
_publ_section_title
;\
Poly[tetraaqua(5-hydroxypyridin-1-ium-3-carboxylato-\k<i>O</i>^3^)tris(\m-\
oxalato-\k^4^<i>O</i>^1^,<i>O</i>^2^:<i>O</i>^1'^,<i>O</i>^2'^)\
dieuropium(III)]
;
loop_
    _publ_author_name
    _publ_author_address
    'Xu, Shan-Shan'
;     Department of Materials Science and Engineering
      Jinan University
      Guangzhou 510632
      People's Republic of China
;
    'Mi, Jun-Long'
;     Department of Materials Science and Engineering
      Jinan University
      Guangzhou 510632
      People's Republic of China
;
    'Chen, Hong-Ji'
;     Department of Materials Science and Engineering
      Jinan University
      Guangzhou 510632
      People's Republic of China
;
