# Supplementary material for: Poly[tetra­aqua­(5-hy­droxy­pyridin-1-ium-3-carboxyl­ato-κO 3)tris­(μ-oxalato-κ4 O 1,O 2:O 1′,O 2′)dieuropium(III)]
Source: Acta Crystallogr Sect E Struct Rep Online. 2013 Apr 27;69(Pt 5):m294–5. doi: 10.1107/S1600536813011057 (PMC3647824; doi:10.1107/S1600536813011057)
Supplement: Supplementary file 2 [file e-69-0m294-Isup2.hkl]

# 
# h,k,l, Fc-squared, Fo-squared, sigma(Fo-squared) and status flag 
# 
data_I
_shelx_title ' Eu in P-1' 
_shelx_refln_list_code          4 
_shelx_F_calc_maximum      152.26 
_exptl_crystal_F_000       442.00 
_reflns_d_resolution_high  0.7224 
 
loop_ 
 _symmetry_equiv_pos_as_xyz 
 'x, y, z' 
 '-x, -y, -z' 
 
_cell_length_a     7.5912 
_cell_length_b     8.0973 
_cell_length_c    10.6706 
_cell_angle_alpha 103.493 
_cell_angle_beta   98.589 
_cell_angle_gamma  92.240 
 
_shelx_F_squared_multiplier     1.000 
 
loop_ 
 _refln_index_h 
 _refln_index_k 
 _refln_index_l 
 _refln_F_squared_calc 
 _refln_F_squared_meas 
 _refln_F_squared_sigma 
 _refln_observed_status 
   1   0   0      942.19      919.68     30.59 o 
   2   0   0    16405.85    17013.51    258.68 o 
   3   0   0     7719.46     7679.03     98.28 o 
   4   0   0     4168.20     4343.01     70.96 o 
   5   0   0     4210.47     4256.40     73.77 o 
   6   0   0       43.86       59.21      9.21 o 
   7   0   0     2202.04     2283.03     57.55 o 
   8   0   0     1102.57     1082.02     52.11 o 
   9   0   0      819.99      811.22     68.15 o 
  -9   1   0     1202.01     1205.40    102.39 o 
  -8   1   0     2728.56     2702.05     78.76 o 
  -7   1   0      424.81      387.51     27.56 o 
  -6   1   0     4696.67     4525.51    104.68 o 
  -5   1   0     1090.03     1078.40     29.92 o 
  -4   1   0     3848.84     3775.47     66.61 o 
  -3   1   0    12131.44    12255.90    194.29 o 
  -2   1   0     1064.85     1134.50     31.59 o 
  -1   1   0    20614.42    21310.26    448.49 o 
   0   1   0     1014.59     1038.00     28.19 o 
   1   1   0    12656.31    12799.87    221.30 o 
   2   1   0     4055.27     4143.85     60.03 o 
   3   1   0       66.60       59.56      5.69 o 
   4   1   0     8809.85     8688.93    110.83 o 
   5   1   0       69.31       77.41      7.14 o 
   6   1   0     4172.45     4229.33    128.15 o 
   7   1   0     2865.71     2807.09     63.18 o 
   8   1   0      169.12      171.52     40.14 o 
   9   1   0     1806.45     1803.08    103.29 o 
  -9   2   0     2099.15     2101.04     72.86 o 
  -8   2   0       40.34       27.31     12.89 o 
  -7   2   0     4785.88     4708.88    131.36 o 
  -6   2   0     1345.28     1427.12     53.75 o 
  -5   2   0     4550.54     4565.81     75.27 o 
  -4   2   0     5428.48     5431.50     89.31 o 
  -3   2   0     1959.75     2120.24     40.23 o 
  -2   2   0    13050.76    13025.34    235.43 o 
  -1   2   0       28.84       25.58      3.56 o 
   0   2   0     1143.69     1098.42     24.90 o 
   1   2   0    11933.53    11612.82    202.21 o 
   2   2   0      893.05      836.44     16.52 o 
   3   2   0    15645.79    15592.78    247.79 o 
   4   2   0     2789.63     2944.65     50.30 o 
   5   2   0     6330.78     6490.21     95.90 o 
   6   2   0     4124.82     4157.11     77.23 o 
   7   2   0      153.91      200.15     23.02 o 
   8   2   0     2526.12     2619.92    123.01 o 
   9   2   0      172.24      141.88     55.09 o 
  -9   3   0       47.59       14.49     16.60 o 
  -8   3   0     1073.60     1066.17     59.56 o 
  -7   3   0     2186.27     2126.39     92.39 o 
  -6   3   0     1981.55     1997.83     83.29 o 
  -5   3   0     4380.20     4515.70     84.76 o 
  -4   3   0       23.37       37.83      6.01 o 
  -3   3   0    14368.92    15065.31    235.58 o 
  -2   3   0     1882.18     1854.79     40.27 o 
  -1   3   0     8792.43     8703.02    105.99 o 
   0   3   0     7765.69     7528.48     91.97 o 
   1   3   0     2067.96     2210.21     32.15 o 
   2   3   0    11158.59    11230.61    135.05 o 
   3   3   0     3713.21     3623.31     56.06 o 
   4   3   0      158.58      137.09     12.51 o 
   5   3   0     2451.85     2354.16     49.34 o 
   6   3   0       52.60       46.57     12.27 o 
   7   3   0     3607.54     3601.49    115.25 o 
   8   3   0      527.70      481.09     85.16 o 
   9   3   0     1101.51     1143.24    109.96 o 
  -9   4   0     2186.39     2323.36    130.42 o 
  -8   4   0     2512.47     2636.18    113.59 o 
  -7   4   0      279.11      282.13     34.74 o 
  -6   4   0     4633.38     4740.95    243.02 o 
  -5   4   0       97.77       89.17     13.48 o 
  -4   4   0    12562.02    13016.39    166.02 o 
  -3   4   0     3442.13     3387.69     80.08 o 
  -2   4   0     4093.80     4123.77     61.99 o 
  -1   4   0     7804.81     7452.81    100.13 o 
   0   4   0       19.88       30.39      3.31 o 
   1   4   0     6280.17     6316.42     79.42 o 
   2   4   0     2049.79     2071.83     39.96 o 
   3   4   0     2668.17     2693.88     39.99 o 
   4   4   0     2745.71     2751.20     70.12 o 
   5   4   0      149.24      150.71     15.16 o 
   6   4   0     4052.62     4215.16    139.19 o 
   7   4   0      630.74      538.32     42.71 o 
   8   4   0     1644.88     1742.67     82.39 o 
  -9   5   0     1240.62     1226.84    112.63 o 
  -8   5   0     1159.00     1138.65     73.38 o 
  -7   5   0     2417.95     2488.82    107.63 o 
  -6   5   0      930.87      971.00     58.10 o 
  -5   5   0     3068.42     3205.93     87.28 o 
  -4   5   0     2805.19     2900.89     94.70 o 
  -3   5   0      614.49      626.47     18.33 o 
  -2   5   0     5807.18     5805.69     74.82 o 
  -1   5   0     1344.45     1451.08     29.57 o 
   0   5   0     6084.19     5940.70     83.62 o 
   1   5   0      679.75      681.23     16.83 o 
   2   5   0     4013.90     4102.67     55.44 o 
   3   5   0     4942.59     4957.15     71.09 o 
   4   5   0      105.27      127.79      9.33 o 
   5   5   0     3920.32     3772.30     83.10 o 
   6   5   0     1649.63     1612.91     69.73 o 
   7   5   0      447.18      511.39     40.45 o 
   8   5   0     1516.77     1483.63    133.21 o 
  -8   6   0     1953.20     2046.39    102.46 o 
  -7   6   0        3.52      -25.41     25.41 o 
  -6   6   0     2195.70     2128.16     93.83 o 
  -5   6   0     2017.93     2078.86     88.32 o 
  -4   6   0     1177.62     1124.77     41.00 o 
  -3   6   0     4571.70     4554.47     89.59 o 
  -2   6   0      160.07      157.02     11.65 o 
  -1   6   0     5833.98     5911.86     93.47 o 
   0   6   0     2484.20     2525.75     40.32 o 
   1   6   0     1661.84     1697.31     32.25 o 
   2   6   0     1250.10     1198.63     30.08 o 
   3   6   0      484.86      501.51     19.74 o 
   4   6   0     1953.52     2025.04     66.34 o 
   5   6   0      894.42      913.32     45.64 o 
   6   6   0      393.06      392.52     34.78 o 
   7   6   0     1905.36     1941.89     85.10 o 
  -8   7   0      300.73      298.31     58.96 o 
  -7   7   0     1721.95     1908.49     96.57 o 
  -6   7   0     1311.94     1381.87     93.28 o 
  -5   7   0      137.38      127.93     20.65 o 
  -4   7   0     2264.59     2348.50     91.42 o 
  -3   7   0       47.04       59.24     13.31 o 
  -2   7   0     2799.42     2879.17     70.76 o 
  -1   7   0     2831.26     2859.25     52.31 o 
   0   7   0       80.86       81.67      5.98 o 
   1   7   0     1479.66     1466.85     34.08 o 
   2   7   0     1333.42     1350.88     31.80 o 
   3   7   0     2038.70     1972.76     78.06 o 
   4   7   0     2225.53     2257.16    141.08 o 
   5   7   0      420.71      505.51     44.27 o 
   6   7   0     2635.29     2493.59    283.00 o 
  -6   8   0      302.80      238.48     61.82 o 
  -5   8   0     2727.49     2901.19    184.70 o 
  -4   8   0      314.16      285.36     54.12 o 
  -3   8   0     1797.72     1677.76     72.50 o 
  -2   8   0     1270.93     1289.43     60.59 o 
  -1   8   0     1185.66     1231.42     58.86 o 
   0   8   0     2215.91     2276.41     84.18 o 
   1   8   0      583.81      571.60     41.65 o 
   2   8   0     2942.84     2903.09     86.60 o 
   3   8   0     1168.89     1173.41     61.86 o 
   4   8   0     1182.40     1147.02     67.10 o 
   5   8   0     2612.62     2533.79    105.58 o 
   6   8   0       42.02      -16.71     36.06 o 
  -4   9   0     1424.15     1462.48    117.32 o 
  -3   9   0     2474.86     2364.47     97.39 o 
  -2   9   0      331.90      341.12     37.71 o 
  -1   9   0     1424.46     1426.45    123.58 o 
   0   9   0      434.35      470.64     52.83 o 
   1   9   0     2045.78     2157.21     86.28 o 
   2   9   0     1643.85     1678.48    115.82 o 
   3   9   0      258.06      280.39     45.79 o 
   4   9   0     1632.19     1536.12    109.47 o 
  -3  10   0      327.88      331.33     64.02 o 
  -2  10   0     1114.09     1061.30    104.46 o 
  -1  10   0      463.51      479.30     68.11 o 
   0  10   0     1118.71     1103.26     77.44 o 
   1  10   0     1534.44     1427.76    115.79 o 
   2  10   0       89.40      114.80     22.81 o 
   3  10   0     1551.70     1553.17     94.63 o 
   1 -11   1     2583.49     2692.46    171.70 o 
  -3 -10   1      782.92      768.27     65.01 o 
  -2 -10   1      966.76      972.73     72.55 o 
  -1 -10   1       84.61       98.22     28.43 o 
   0 -10   1     3067.59     3105.12    111.29 o 
   1 -10   1      505.05      519.89     45.08 o 
   2 -10   1     1159.46     1171.68     66.28 o 
  -5  -9   1      947.05     1016.36    104.85 o 
  -4  -9   1     1445.50     1481.22     72.05 o 
  -3  -9   1     1448.20     1404.65     78.24 o 
  -2  -9   1       15.00       -9.12      9.12 o 
  -1  -9   1     2188.51     2251.38     86.05 o 
   0  -9   1      349.91      344.85     34.09 o 
   1  -9   1      842.23      850.97     51.25 o 
   2  -9   1     2070.52     2045.71     83.23 o 
   3  -9   1      409.21      455.10     52.71 o 
   4  -9   1     3050.68     3099.18    141.86 o 
  -6  -8   1      399.50      521.71     82.51 o 
  -5  -8   1     1565.10     1505.74     80.34 o 
  -4  -8   1     2604.32     2594.41     83.01 o 
  -3  -8   1       14.18       -3.79     13.21 o 
  -2  -8   1     1963.64     1988.15     67.12 o 
  -1  -8   1      271.68      283.59     34.85 o 
   0  -8   1     1837.46     1869.25     59.33 o 
   1  -8   1     3787.84     3686.67    110.03 o 
   2  -8   1      131.62      106.38     21.42 o 
   3  -8   1     2792.05     2771.94    120.08 o 
   4  -8   1      444.87      470.33     65.15 o 
   5  -8   1      990.84     1085.43    105.11 o 
   6  -8   1     2150.19     2392.00    171.84 o 
  -7  -7   1     1429.06     1703.81    150.60 o 
  -6  -7   1      337.54      390.59     51.37 o 
  -5  -7   1     1863.70     1732.00     79.14 o 
  -4  -7   1      138.67      101.85     21.25 o 
  -3  -7   1     6127.88     5977.32    128.97 o 
  -2  -7   1     3578.61     3619.97     58.25 o 
  -1  -7   1     2999.01     3032.71     67.49 o 
   0  -7   1    10050.78    10053.39    184.23 o 
   1  -7   1      672.51      700.83     40.32 o 
   2  -7   1     7783.41     7907.77    148.12 o 
   3  -7   1      839.05      786.48     42.95 o 
   4  -7   1      995.83     1003.60     55.66 o 
   5  -7   1     1312.51     1319.66     96.05 o 
   6  -7   1      117.88      109.12     27.83 o 
   7  -7   1     2999.84     3000.63    126.65 o 
   8  -7   1      163.46      150.43     45.09 o 
  -8  -6   1      963.06      913.75    112.57 o 
  -7  -6   1      374.69      345.60     35.64 o 
  -6  -6   1     2842.93     2807.61    113.40 o 
  -5  -6   1      168.25      197.45     22.98 o 
  -4  -6   1     3180.26     3114.80     50.15 o 
  -3  -6   1     3479.75     3462.46     70.79 o 
  -2  -6   1     2082.20     2183.22     39.65 o 
  -1  -6   1     7190.92     7220.23     86.57 o 
   0  -6   1      364.04      394.97     20.32 o 
   1  -6   1     6737.97     6634.23     99.73 o 
   2  -6   1      137.57      152.29     16.84 o 
   3  -6   1     2376.20     2348.45     58.81 o 
   4  -6   1     3941.20     4015.16     96.12 o 
   5  -6   1        3.27        2.09     13.06 o 
   6  -6   1     3167.93     3253.70    122.13 o 
   7  -6   1      813.20      849.57     59.05 o 
   8  -6   1      543.89      528.02     51.59 o 
  -9  -5   1     1096.18     1057.39    103.34 o 
  -8  -5   1      488.01      479.43     44.47 o 
  -7  -5   1     2093.62     2048.62     85.41 o 
  -6  -5   1       42.76       34.77     17.07 o 
  -5  -5   1     3176.81     3226.26     94.35 o 
  -4  -5   1     2858.05     2901.09     74.85 o 
  -3  -5   1      715.90      725.30     20.96 o 
  -2  -5   1     8981.21     8979.13    135.16 o 
  -1  -5   1      525.97      513.65     13.56 o 
   0  -5   1     5679.69     5529.80     86.60 o 
   1  -5   1     2803.58     2742.23     45.24 o 
   2  -5   1     3353.53     3384.72     55.31 o 
   3  -5   1    10230.26    10440.22    159.36 o 
   4  -5   1      278.88      264.16     16.75 o 
   5  -5   1     6824.21     7068.08    156.65 o 
   6  -5   1      657.04      705.10     54.73 o 
   7  -5   1      478.97      470.29     69.22 o 
   8  -5   1     3057.31     3029.10    133.24 o 
   9  -5   1       12.99       19.35     29.02 o 
  -9  -4   1      159.85      106.23     46.85 o 
  -8  -4   1     2855.36     2822.24    106.18 o 
  -7  -4   1      322.70      304.66     37.94 o 
  -6  -4   1     2001.37     2107.98     66.68 o 
  -5  -4   1     2852.94     2832.55     63.82 o 
  -4  -4   1     1165.96     1083.64     45.02 o 
  -3  -4   1     8792.19     9067.91    108.74 o 
  -2  -4   1      316.24      290.87     13.85 o 
  -1  -4   1     8113.67     8016.84     99.83 o 
   0  -4   1     7832.18     7695.81    118.72 o 
   1  -4   1      109.18       88.15      6.64 o 
   2  -4   1     7295.85     7261.36     91.77 o 
   3  -4   1      653.96      698.62     23.78 o 
   4  -4   1     5167.83     5184.58     93.24 o 
   5  -4   1     1449.88     1452.75     53.46 o 
   6  -4   1      322.41      279.62     33.31 o 
   7  -4   1     2459.44     2630.55    131.39 o 
   8  -4   1        0.69      -10.26     10.84 o 
   9  -4   1     3006.90     2972.98    106.34 o 
  -9  -3   1     2530.85     2517.92    121.97 o 
  -8  -3   1      855.65      796.33     54.19 o 
  -7  -3   1     2456.20     2514.37    113.58 o 
  -6  -3   1     6597.78     6782.55    158.28 o 
  -5  -3   1      162.50      152.91     13.84 o 
  -4  -3   1     7889.84     8217.70    141.49 o 
  -3  -3   1       22.70       23.66      9.91 o 
  -2  -3   1    13843.37    13877.35    220.96 o 
  -1  -3   1     6298.89     6052.12     75.29 o 
   0  -3   1     1969.57     1933.29     33.57 o 
   1  -3   1    12019.83    11328.33    183.06 o 
   2  -3   1     2021.92     2120.17     37.87 o 
   3  -3   1    10577.35    10833.71    180.26 o 
   4  -3   1     2512.07     2507.05     54.02 o 
   5  -3   1      309.64      307.91     21.57 o 
   6  -3   1     8830.16     8735.40    236.05 o 
   7  -3   1      126.07      121.01     24.53 o 
   8  -3   1     1912.30     1976.27    106.02 o 
   9  -3   1     1066.66     1053.79     52.04 o 
  -9  -2   1      544.10      569.58     92.67 o 
  -8  -2   1     1040.79     1035.25     74.24 o 
  -7  -2   1     2715.02     2710.85     85.90 o 
  -6  -2   1      138.95      137.20      7.22 o 
  -5  -2   1     8494.65     8695.64    163.86 o 
  -4  -2   1     1770.75     1807.65     34.37 o 
  -3  -2   1     3327.59     3236.06     55.30 o 
  -2  -2   1    11249.24    11151.97    300.21 o 
  -1  -2   1      808.49      841.39     14.17 o 
   0  -2   1     8841.17     8335.81    107.09 o 
   1  -2   1     5555.27     5712.62    106.66 o 
   2  -2   1    13096.69    13011.48    236.21 o 
   3  -2   1     4724.58     4538.62     73.88 o 
   4  -2   1      137.43      115.93      9.12 o 
   5  -2   1     9779.70    10126.53    209.88 o 
   6  -2   1     1232.11     1211.03     61.32 o 
   7  -2   1     3277.84     3292.06    105.31 o 
   8  -2   1      888.96      882.08     43.86 o 
   9  -2   1      255.87      216.87     24.93 o 
  -9  -1   1     1003.39      847.64     69.91 o 
  -8  -1   1     1588.61     1814.50     98.62 o 
  -7  -1   1      213.08      204.16     15.03 o 
  -6  -1   1     6563.03     6584.07    113.70 o 
  -5  -1   1     3385.70     3366.75     61.13 o 
  -4  -1   1     4518.73     4579.74     72.05 o 
  -3  -1   1    12915.50    12747.01    347.17 o 
  -2  -1   1      622.31      672.81     18.65 o 
  -1  -1   1    18645.68    17026.38   1058.60 o 
   0  -1   1     2369.79     2467.67     41.31 o 
   1  -1   1     5140.29     5156.99    118.66 o 
   2  -1   1     1496.23     1341.80     33.97 o 
   3  -1   1      270.59      306.12     14.85 o 
   4  -1   1     6060.03     5788.87    112.66 o 
   5  -1   1     1160.13     1190.98     34.28 o 
   6  -1   1     3778.64     3774.86     78.08 o 
   7  -1   1     2946.20     2905.02    106.32 o 
   8  -1   1      775.40      749.69     44.74 o 
   9  -1   1     2185.55     2433.01    130.44 o 
  -9   0   1     1989.56     2005.84    110.21 o 
  -8   0   1       82.38       56.02     12.53 o 
  -7   0   1     2499.17     2545.01     70.36 o 
  -6   0   1     1143.23     1113.35     32.04 o 
  -5   0   1      692.81      693.35     20.59 o 
  -4   0   1     7749.60     7755.23    117.19 o 
  -3   0   1      450.86      454.21     14.42 o 
  -2   0   1      878.46      878.07     23.02 o 
  -1   0   1     3472.84     3738.08     60.49 o 
   1   0   1     7517.65     7944.58    140.94 o 
   2   0   1    16984.95    17716.43    239.61 o 
   3   0   1     5822.82     5744.57     78.02 o 
   4   0   1     6101.41     6220.90     87.08 o 
   5   0   1     4693.96     4577.77     72.28 o 
   6   0   1     5274.41     5326.55     90.27 o 
   7   0   1       57.14       48.20     10.58 o 
   8   0   1     3857.96     3894.14    114.97 o 
   9   0   1      261.89      367.36     47.00 o 
  -9   1   1      130.29      155.72     31.78 o 
  -8   1   1     2682.95     2713.11     94.04 o 
  -7   1   1     1403.01     1424.68     43.99 o 
  -6   1   1     1430.01     1407.88     36.80 o 
  -5   1   1     5833.80     5897.43     74.94 o 
  -4   1   1       56.08       81.55     22.40 o 
  -3   1   1    12278.45    12268.56    192.86 o 
  -2   1   1     6142.93     6189.44    133.14 o 
  -1   1   1     2027.29     2111.72     44.97 o 
   0   1   1    10122.18    10179.14    138.51 o 
   1   1   1      490.90      549.71     12.11 o 
   2   1   1    15442.51    15550.49    201.34 o 
   3   1   1     7246.00     7678.91     95.04 o 
   4   1   1     5382.08     5333.63    124.74 o 
   5   1   1     2340.04     2311.15     44.83 o 
   6   1   1      184.39      180.56     25.39 o 
   7   1   1     2004.82     2077.33     53.81 o 
   8   1   1      971.73      984.43     74.28 o 
   9   1   1     1145.59     1323.65     89.14 o 
  -9   2   1     2310.78     2226.24     90.33 o 
  -8   2   1     1191.44     1210.11     60.06 o 
  -7   2   1     1297.97     1283.38     65.16 o 
  -6   2   1     7084.99     7309.48    136.32 o 
  -5   2   1       14.74       11.82      6.41 o 
  -4   2   1     5437.80     5190.55     85.21 o 
  -3   2   1    12587.50    13369.50    190.74 o 
  -2   2   1     1405.01     1340.84     31.77 o 
  -1   2   1     3260.24     3173.82     62.67 o 
   0   2   1     2383.27     2439.99     34.74 o 
   1   2   1     9459.31     9265.53     89.57 o 
   2   2   1     1682.80     1647.90     24.50 o 
   3   2   1     5102.81     5275.50     68.26 o 
   4   2   1     4341.14     4284.73     59.52 o 
   5   2   1      155.24      150.17     10.75 o 
   6   2   1     2125.67     2202.26     47.38 o 
   7   2   1      921.85      906.79     44.02 o 
   8   2   1     1191.04     1174.39     81.68 o 
   9   2   1     1547.28     1595.07    100.12 o 
  -9   3   1     1485.22     1407.93     72.22 o 
  -8   3   1      324.00      295.36     29.60 o 
  -7   3   1     3700.60     3636.95    127.75 o 
  -6   3   1        4.78        9.99      8.93 o 
  -5   3   1     2708.33     2736.31     51.73 o 
  -4   3   1      682.26      654.32     31.30 o 
  -3   3   1     1128.88     1045.83     40.73 o 
  -2   3   1     5539.03     5494.89     87.24 o 
  -1   3   1       39.08       62.83      4.79 o 
   0   3   1     3240.80     3016.52     45.87 o 
   1   3   1    11056.03    11217.52    121.60 o 
   2   3   1     4943.95     4921.59     57.51 o 
   3   3   1     5005.20     4900.81     62.70 o 
   4   3   1        3.67        6.78      3.67 o 
   5   3   1     2948.29     2995.81     48.34 o 
   6   3   1      515.41      521.65     16.62 o 
   7   3   1     2424.02     2435.27     78.36 o 
   8   3   1      866.42      912.44     78.51 o 
  -9   4   1      270.08      306.72     39.38 o 
  -8   4   1     2958.81     2901.52    119.74 o 
  -7   4   1      545.55      487.26     43.03 o 
  -6   4   1     1382.68     1480.32     47.37 o 
  -5   4   1     1378.29     1389.48     50.99 o 
  -4   4   1     1721.61     1759.60     47.99 o 
  -3   4   1     5616.05     5450.41     84.56 o 
  -2   4   1     1541.77     1663.13     37.27 o 
  -1   4   1     6020.10     5965.20     84.33 o 
   0   4   1     6010.59     6134.38     88.33 o 
   1   4   1      377.52      377.57     17.19 o 
   2   4   1     9304.65     9428.26    104.88 o 
   3   4   1        1.86       11.77      6.01 o 
   4   4   1     2665.47     2662.16     46.94 o 
   5   4   1     3009.07     3019.31     73.31 o 
   6   4   1     1746.98     1619.18     60.39 o 
   7   4   1      889.71      934.02     49.13 o 
   8   4   1       62.10       62.96     30.20 o 
  -9   5   1     1688.42     1700.30    137.00 o 
  -8   5   1       58.80       99.80     38.37 o 
  -7   5   1     2738.35     2850.48    115.47 o 
  -6   5   1     4855.73     4814.71    155.16 o 
  -5   5   1      314.77      333.84     24.20 o 
  -4   5   1     5587.57     5603.74    175.68 o 
  -3   5   1       44.57       38.20      8.23 o 
  -2   5   1     2514.29     2483.13     39.97 o 
  -1   5   1     2358.70     2339.78     38.32 o 
   0   5   1     1116.56     1125.23     24.94 o 
   1   5   1      880.70      843.14     20.24 o 
   2   5   1       16.06       18.16      5.86 o 
   3   5   1     3205.90     3205.33     64.14 o 
   4   5   1     3026.90     3019.24     52.79 o 
   5   5   1     1268.46     1264.21     46.10 o 
   6   5   1     2727.20     2750.40     96.65 o 
   7   5   1       50.00       50.02     46.10 o 
   8   5   1     1419.48     1415.38    117.53 o 
  -8   6   1      953.27      971.10     68.59 o 
  -7   6   1     2719.79     2850.30    163.02 o 
  -6   6   1       26.54       23.68     14.99 o 
  -5   6   1     5452.35     5457.94    167.72 o 
  -4   6   1      771.94      774.65     25.48 o 
  -3   6   1     3725.51     3692.63     68.03 o 
  -2   6   1     2568.67     2502.75     52.71 o 
  -1   6   1     1209.86     1186.52     25.52 o 
   0   6   1     8944.91     9053.20    142.20 o 
   1   6   1        9.04        6.20      4.80 o 
   2   6   1     2153.79     2161.13     41.29 o 
   3   6   1     2946.60     3077.60     65.22 o 
   4   6   1     2419.90     2411.13     59.42 o 
   5   6   1     1531.95     1512.70     52.84 o 
   6   6   1        3.13       -0.25     17.11 o 
   7   6   1     1190.59     1273.29     69.98 o 
  -8   7   1     1889.07     1822.94    135.51 o 
  -7   7   1      143.96      116.52     23.86 o 
  -6   7   1     1815.17     1851.13     89.26 o 
  -5   7   1      306.10      270.25     48.40 o 
  -4   7   1     2197.66     2255.39     90.43 o 
  -3   7   1     2475.40     2558.07     66.99 o 
  -2   7   1      807.55      804.41     43.46 o 
  -1   7   1     7626.57     7544.29    106.70 o 
   0   7   1      348.01      303.45     16.75 o 
   1   7   1     2915.12     2909.60     60.02 o 
   2   7   1     1226.14     1236.22     34.76 o 
   3   7   1     1241.92     1208.69     46.26 o 
   4   7   1      844.64      781.57     44.19 o 
   5   7   1       36.98       16.57     13.20 o 
   6   7   1      384.92      384.60     53.04 o 
  -6   8   1      412.06      489.83     75.48 o 
  -5   8   1      734.61      845.63     93.37 o 
  -4   8   1     2692.95     3004.35    181.84 o 
  -3   8   1      166.55      149.96     22.88 o 
  -2   8   1     3253.05     3305.71     87.57 o 
  -1   8   1      259.21      252.93     24.61 o 
   0   8   1     1902.15     1777.23     61.94 o 
   1   8   1     3838.07     3755.29     98.90 o 
   2   8   1     1122.58     1063.93     44.18 o 
   3   8   1     2235.62     2213.97     77.65 o 
   4   8   1       50.55       18.62     34.03 o 
   5   8   1     1731.62     1642.14    100.86 o 
  -4   9   1       42.94       22.08     23.07 o 
  -3   9   1     2070.53     1960.77    134.71 o 
  -2   9   1      419.52      391.88     37.90 o 
  -1   9   1      799.68      846.39     52.97 o 
   0   9   1     2197.31     2263.54     75.97 o 
   1   9   1      291.79      281.35     39.83 o 
   2   9   1     3661.46     3638.20    123.20 o 
   3   9   1      364.73      365.70     63.15 o 
   4   9   1      831.20      926.47     93.38 o 
  -2  10   1     1358.18     1468.35    125.23 o 
  -1  10   1     2703.47     2797.64    177.31 o 
   0  10   1       89.30       95.00     42.00 o 
   1  10   1     1729.45     1742.80    138.56 o 
  -3 -10   2      111.59      168.67     43.54 o 
  -2 -10   2     2648.12     2482.58    146.57 o 
  -1 -10   2      505.05      552.23     45.81 o 
   0 -10   2     2042.00     2111.71     86.69 o 
   1 -10   2     2401.68     2479.24    111.88 o 
   2 -10   2        0.58       34.00     18.58 o 
   3 -10   2     3052.14     2729.63    196.25 o 
  -5  -9   2     3088.74     3168.56    191.81 o 
  -4  -9   2        0.37       19.58     14.22 o 
  -3  -9   2     2080.10     2059.53     73.13 o 
  -2  -9   2     1618.13     1663.61     64.02 o 
  -1  -9   2      605.40      602.44     41.68 o 
   0  -9   2     3302.99     3431.33    138.34 o 
   1  -9   2        2.86       13.45     11.91 o 
   2  -9   2     2880.45     3006.81    102.48 o 
   3  -9   2     1114.82      967.16     73.05 o 
   4  -9   2     1613.76     1537.25    203.09 o 
   5  -9   2     2164.59     2180.08    162.11 o 
  -6  -8   2     2247.56     2166.14    163.89 o 
  -5  -8   2      133.45      155.75     60.22 o 
  -4  -8   2     4089.64     3886.54    124.21 o 
  -3  -8   2     2420.59     2363.47     74.01 o 
  -2  -8   2      452.80      424.21     30.62 o 
  -1  -8   2     3480.51     3504.66    104.11 o 
   0  -8   2       20.37        8.18     10.14 o 
   1  -8   2     4009.80     4063.02    115.23 o 
   2  -8   2     1415.06     1413.41    103.28 o 
   3  -8   2      670.57      716.94     56.84 o 
   4  -8   2     3849.73     3935.70    225.28 o 
   5  -8   2       31.80       49.03     34.96 o 
   6  -8   2     2863.75     3039.95    196.43 o 
  -7  -7   2     2453.42     2519.07    178.54 o 
  -6  -7   2      265.85      262.85     37.79 o 
  -5  -7   2     1065.07     1032.33     53.26 o 
  -4  -7   2      769.17      813.92     40.86 o 
  -3  -7   2     1458.29     1497.73     48.08 o 
  -2  -7   2     3623.54     3772.02     61.85 o 
  -1  -7   2      308.81      326.83     16.99 o 
   0  -7   2     1709.06     1735.94     42.52 o 
   1  -7   2     3818.46     3843.56     88.03 o 
   2  -7   2       25.00       29.29     11.09 o 
   3  -7   2     7199.91     7001.59    172.72 o 
   4  -7   2     1846.49     1931.93     78.90 o 
   5  -7   2     3246.32     3237.01    124.52 o 
   6  -7   2     1580.02     1521.28     91.13 o 
   7  -7   2     1432.31     1376.30    108.17 o 
   8  -7   2     1815.15     1709.47    128.43 o 
  -8  -6   2     1548.37     1656.57    148.43 o 
  -7  -6   2      654.58      639.84     54.70 o 
  -6  -6   2     2964.49     2901.74     98.08 o 
  -5  -6   2     1935.92     1904.24     69.61 o 
  -4  -6   2      170.06      185.96     13.78 o 
  -3  -6   2     7366.71     7317.73    103.25 o 
  -2  -6   2      407.39      417.08     15.05 o 
  -1  -6   2     3569.51     3725.27     58.30 o 
   0  -6   2     5173.30     5036.60    101.85 o 
   1  -6   2      183.68      170.57     15.51 o 
   2  -6   2     6584.07     6808.16    101.93 o 
   3  -6   2      132.69      149.71     14.07 o 
   4  -6   2     4907.04     4889.32     97.06 o 
   5  -6   2     3073.72     3079.48    112.50 o 
   6  -6   2     1054.80     1132.96     68.09 o 
   7  -6   2     1836.62     1973.42    166.78 o 
   8  -6   2       84.08       -2.46     36.17 o 
  -9  -5   2     1712.02     1860.39    136.12 o 
  -8  -5   2      367.68      335.32     35.10 o 
  -7  -5   2     1974.65     2008.84     82.54 o 
  -6  -5   2     3605.09     3549.50    109.04 o 
  -5  -5   2       42.66       33.62     13.08 o 
  -4  -5   2     5714.35     5500.15    110.62 o 
  -3  -5   2     2764.59     2811.05     41.79 o 
  -2  -5   2     3532.23     3533.62     47.59 o 
  -1  -5   2     3955.17     4013.97     63.90 o 
   0  -5   2      111.38       91.82      7.95 o 
   1  -5   2     6156.05     6007.27     87.30 o 
   2  -5   2       21.46       35.64      3.61 o 
   3  -5   2     4942.21     4980.31     82.78 o 
   4  -5   2     3300.47     3256.16     85.99 o 
   5  -5   2      536.78      530.07    152.70 o 
   6  -5   2     2487.93     2661.39    106.44 o 
   7  -5   2      834.58      801.90     60.04 o 
   8  -5   2     2091.68     2137.96    104.77 o 
   9  -5   2     1230.83     1316.15     86.17 o 
  -9  -4   2      575.91      557.46     93.55 o 
  -8  -4   2     2015.88     1938.39     86.45 o 
  -7  -4   2     1425.28     1447.66     67.59 o 
  -6  -4   2       23.09       31.69      9.84 o 
  -5  -4   2     2986.95     2964.92     73.09 o 
  -4  -4   2      239.63      232.04     17.63 o 
  -3  -4   2     2730.84     2673.73     36.66 o 
  -2  -4   2     6431.00     6218.62     81.43 o 
  -1  -4   2      385.06      355.11     11.82 o 
   0  -4   2    18426.47    17508.35    221.14 o 
   1  -4   2     3959.29     4015.94     45.22 o 
   2  -4   2     4588.68     4535.83    101.15 o 
   3  -4   2     4419.57     4322.88     98.23 o 
   4  -4   2     1098.98     1066.24     36.42 o 
   5  -4   2     2678.11     2689.68     99.18 o 
   6  -4   2      363.04      397.06     35.88 o 
   7  -4   2     1550.54     1469.38     79.84 o 
   8  -4   2      622.98      642.75     44.16 o 
   9  -4   2      449.42      422.43     47.02 o 
  -9  -3   2      863.58      809.67     93.17 o 
  -8  -3   2     1261.04     1315.05    114.44 o 
  -7  -3   2       90.36      106.76     27.05 o 
  -6  -3   2     2746.32     2755.50     91.32 o 
  -5  -3   2     2275.79     2299.84     57.42 o 
  -4  -3   2     1277.97     1242.90     33.29 o 
  -3  -3   2     3466.01     3351.45     47.12 o 
  -2  -3   2     1795.04     2003.92     30.10 o 
  -1  -3   2    16862.66    16285.78    188.37 o 
   0  -3   2    11073.91    10988.01    115.41 o 
   1  -3   2     1776.60     1787.62     31.88 o 
   2  -3   2    13735.11    13907.53    351.56 o 
   3  -3   2      558.18      554.18     25.95 o 
   4  -3   2     3798.42     3753.55     77.28 o 
   5  -3   2      429.31      430.78     22.16 o 
   6  -3   2     3753.62     3678.68    127.89 o 
   7  -3   2     1405.94     1395.28     61.75 o 
   8  -3   2       61.98       89.33     15.68 o 
   9  -3   2     1166.09     1293.32     59.43 o 
  -9  -2   2     2027.47     2061.27    115.76 o 
  -8  -2   2       28.60       44.28     26.13 o 
  -7  -2   2     4401.46     4555.23    118.73 o 
  -6  -2   2     2014.80     1940.20     87.49 o 
  -5  -2   2     3884.64     4040.79     78.72 o 
  -4  -2   2     6835.16     6840.51    101.29 o 
  -3  -2   2      502.22      549.50     13.27 o 
  -2  -2   2     1520.70     1398.43     22.93 o 
  -1  -2   2      138.81      158.95      7.04 o 
   0  -2   2     1490.97     1499.00     19.46 o 
   1  -2   2     3971.28     3900.91     91.52 o 
   2  -2   2      697.14      639.61     24.50 o 
   3  -2   2     8790.02     8657.20    130.45 o 
   4  -2   2     2126.10     2080.90     45.62 o 
   5  -2   2     4103.63     4126.73     87.29 o 
   6  -2   2     4807.43     4839.37    102.07 o 
   7  -2   2      198.43      157.09     18.82 o 
   8  -2   2     1634.45     1677.66     63.18 o 
   9  -2   2      485.60      442.35     38.99 o 
  -9  -1   2      462.36      400.06     48.23 o 
  -8  -1   2     2099.70     2225.86    111.34 o 
  -7  -1   2     3571.71     3560.43     63.72 o 
  -6  -1   2     3039.29     3122.42     58.58 o 
  -5  -1   2     6283.78     6422.59     79.08 o 
  -4  -1   2        0.03        2.54      3.87 o 
  -3  -1   2    10125.35     9908.36    176.34 o 
  -2  -1   2      992.79     1026.14     18.83 o 
  -1  -1   2     4034.43     3980.22     67.66 o 
   0  -1   2    16461.14    15926.26    233.79 o 
   1  -1   2      148.37      143.06      9.43 o 
   2  -1   2     8658.11     8321.83    160.14 o 
   3  -1   2     5487.90     5463.24     89.07 o 
   4  -1   2     2843.84     2827.80     52.14 o 
   5  -1   2     2911.79     2935.36     70.86 o 
   6  -1   2      281.45      286.73     19.14 o 
   7  -1   2     2669.63     2621.73     65.75 o 
   8  -1   2      213.76      195.08     26.55 o 
   9  -1   2      851.98      821.89     69.59 o 
  -9   0   2     1659.13     1771.00    104.27 o 
  -8   0   2     3180.47     3066.04    412.76 o 
  -7   0   2     1047.79     1036.38     31.57 o 
  -6   0   2     3585.83     3632.99     56.50 o 
  -5   0   2       25.38       34.01      4.94 o 
  -4   0   2    11593.83    11837.65    190.62 o 
  -3   0   2     4246.72     4247.37     58.10 o 
  -2   0   2     6011.88     6272.21     83.17 o 
  -1   0   2    13206.67    13564.86    200.62 o 
   0   0   2     3056.22     3228.93     55.50 o 
   1   0   2     9211.29     9167.82    117.13 o 
   2   0   2      174.47      143.53      9.20 o 
   3   0   2      539.02      506.90     17.31 o 
   4   0   2       73.93       52.80      8.91 o 
   5   0   2      664.39      626.77     21.46 o 
   6   0   2     1111.87     1093.11     47.44 o 
   7   0   2     1236.56     1215.30     46.50 o 
   8   0   2      839.65      918.07     49.16 o 
   9   0   2     2162.01     2192.53    186.41 o 
  -9   1   2     2061.86     1876.86    200.54 o 
  -8   1   2      520.83      496.14     35.09 o 
  -7   1   2     3128.83     3182.50     71.01 o 
  -6   1   2      857.93      853.20     24.82 o 
  -5   1   2     2166.65     2164.87     38.31 o 
  -4   1   2     7313.70     7462.23    126.73 o 
  -3   1   2      669.60      681.30     20.32 o 
  -2   1   2    12515.16    12164.08    192.20 o 
  -1   1   2      478.14      459.31     15.73 o 
   0   1   2     8941.62     9075.44    142.47 o 
   1   1   2       86.50      127.25      6.97 o 
   2   1   2    10942.13    11102.32    126.88 o 
   3   1   2     8742.77     8835.88    144.63 o 
   4   1   2       87.74       95.08      8.74 o 
   5   1   2     2929.79     2787.99     52.41 o 
   6   1   2     1881.80     1854.03     46.18 o 
   7   1   2      502.13      468.04     27.97 o 
   8   1   2     4066.63     3893.98    122.71 o 
   9   1   2      138.56      162.52     66.20 o 
  -9   2   2      582.72      596.03    164.22 o 
  -8   2   2     2495.22     2498.53    138.09 o 
  -7   2   2      133.88      112.57     13.70 o 
  -6   2   2     2217.07     2296.71     52.82 o 
  -5   2   2     2735.48     2805.03     52.15 o 
  -4   2   2      292.55      248.85     22.32 o 
  -3   2   2     7875.42     8010.82    121.91 o 
  -2   2   2      570.08      606.08     20.14 o 
  -1   2   2     6960.98     6483.44     97.23 o 
   0   2   2     6803.50     6731.67     91.79 o 
   1   2   2     4775.74     4804.78     64.74 o 
   2   2   2     7458.74     7313.62     84.24 o 
   3   2   2       21.76       27.97      5.37 o 
   4   2   2     5002.88     5087.83     72.39 o 
   5   2   2     1660.29     1642.01     36.35 o 
   6   2   2      651.59      623.89     26.23 o 
   7   2   2     2375.76     2314.02     75.09 o 
   8   2   2      188.34      205.68     21.94 o 
   9   2   2     1574.36     1653.63    157.05 o 
  -9   3   2     3149.39     3230.71    113.73 o 
  -8   3   2      269.58      277.39     30.72 o 
  -7   3   2     2113.58     2055.13     88.27 o 
  -6   3   2     3405.44     3513.78    118.35 o 
  -5   3   2     1287.64     1299.50     35.04 o 
  -4   3   2     6195.18     6274.41    137.44 o 
  -3   3   2      406.14      380.16     14.85 o 
  -2   3   2    12390.50    12800.67    198.78 o 
  -1   3   2     6397.42     6180.17    122.35 o 
   0   3   2      647.19      652.40     18.31 o 
   1   3   2     8168.35     7956.72     90.00 o 
   2   3   2        1.69        6.67      4.08 o 
   3   3   2     3375.73     3166.89     47.37 o 
   4   3   2      952.94      927.31     22.63 o 
   5   3   2     1157.87     1118.63     41.57 o 
   6   3   2     4426.28     4381.52     95.56 o 
   7   3   2      223.08      209.36     37.94 o 
   8   3   2     1923.66     1883.44     73.11 o 
  -9   4   2      412.39      514.96     48.16 o 
  -8   4   2     1241.89     1247.00    101.53 o 
  -7   4   2     3740.68     3673.51    131.48 o 
  -6   4   2       99.32      107.67     20.75 o 
  -5   4   2     3445.51     3466.17     91.71 o 
  -4   4   2       17.81       29.91      5.45 o 
  -3   4   2     3399.13     3500.00     61.58 o 
  -2   4   2     2522.86     2480.35     45.52 o 
  -1   4   2     1658.98     1703.30     31.60 o 
   0   4   2     2502.82     2240.39     44.66 o 
   1   4   2      538.29      550.92     17.37 o 
   2   4   2     5537.86     5549.79     79.58 o 
   3   4   2     2151.42     2108.10     31.85 o 
   4   4   2      362.62      355.65     13.08 o 
   5   4   2     6761.46     6490.47    143.70 o 
   6   4   2       41.07       45.53     13.28 o 
   7   4   2     1362.86     1370.12     59.11 o 
   8   4   2      627.13      633.32     48.32 o 
  -9   5   2      366.48      277.67     52.81 o 
  -8   5   2     2002.75     2032.61     98.67 o 
  -7   5   2      348.43      353.40     39.81 o 
  -6   5   2     5441.23     5547.97    246.27 o 
  -5   5   2     1437.30     1427.45     53.16 o 
  -4   5   2     2241.48     2030.00     80.47 o 
  -3   5   2     2735.02     2720.15     54.31 o 
  -2   5   2      558.36      578.01     16.31 o 
  -1   5   2     8383.60     8708.04    164.04 o 
   0   5   2      374.39      384.99     12.77 o 
   1   5   2     4428.72     4354.11     57.30 o 
   2   5   2     3388.14     3355.38     55.14 o 
   3   5   2      935.78      909.12     27.87 o 
   4   5   2     5787.35     5823.08     82.15 o 
   5   5   2       82.05       85.13     15.68 o 
   6   5   2     1712.50     1706.19     58.32 o 
   7   5   2     1177.90     1188.98     58.22 o 
   8   5   2      382.28      415.19     69.97 o 
  -8   6   2       68.43       66.19     21.77 o 
  -7   6   2     1467.49     1502.32    138.41 o 
  -6   6   2      480.75      544.99     82.98 o 
  -5   6   2      882.28      913.60     56.00 o 
  -4   6   2     4576.06     4430.70    145.67 o 
  -3   6   2        1.11        5.11      6.25 o 
  -2   6   2     3132.81     3041.65     60.04 o 
  -1   6   2     1762.98     1740.55     47.85 o 
   0   6   2     3837.54     3900.10     64.07 o 
   1   6   2     2408.58     2338.64     50.37 o 
   2   6   2      145.03      178.75     13.53 o 
   3   6   2     4368.80     4386.48     89.94 o 
   4   6   2      146.32      167.06     18.26 o 
   5   6   2     2137.56     2068.28     66.56 o 
   6   6   2     2756.51     2707.93     78.47 o 
   7   6   2      438.43      453.73     41.07 o 
  -8   7   2     1155.81     1077.82    100.27 o 
  -7   7   2      552.20      579.28     52.36 o 
  -6   7   2      299.61      334.30     66.77 o 
  -5   7   2     2825.93     2806.27    111.13 o 
  -4   7   2       43.91       55.30     12.98 o 
  -3   7   2     4983.82     4971.41    126.51 o 
  -2   7   2      706.59      674.97     25.02 o 
  -1   7   2     3179.85     3113.19     60.54 o 
   0   7   2     3980.92     4009.60     71.57 o 
   1   7   2       62.35       63.05     10.21 o 
   2   7   2     3912.13     3864.57     78.45 o 
   3   7   2     1142.27     1174.59     40.16 o 
   4   7   2     2394.08     2427.59     73.93 o 
   5   7   2     2531.57     2553.90     78.06 o 
   6   7   2      225.01      228.32     47.73 o 
  -6   8   2     2058.19     2093.88    164.06 o 
  -5   8   2        0.04       -0.88     15.61 o 
  -4   8   2     2757.20     2701.65    120.75 o 
  -3   8   2     1344.16     1356.00     51.38 o 
  -2   8   2     1386.51     1270.75     78.57 o 
  -1   8   2     1245.64     1233.46     44.71 o 
   0   8   2        1.89        0.62      9.75 o 
   1   8   2     4146.39     4033.68    105.90 o 
   2   8   2      751.59      709.98     43.01 o 
   3   8   2      692.33      653.90     37.87 o 
   4   8   2     2126.46     2095.17     71.05 o 
   5   8   2       40.59      -31.00     31.00 o 
  -4   9   2     1361.06     1429.41    125.90 o 
  -3   9   2      685.33      618.58     50.62 o 
  -2   9   2     2086.15     2012.38     86.58 o 
  -1   9   2        0.27       -7.83     18.02 o 
   0   9   2     1795.88     1812.15     68.87 o 
   1   9   2      718.30      728.69     38.32 o 
   2   9   2     1632.64     1514.44     65.48 o 
   3   9   2     1753.65     1839.34    154.01 o 
   4   9   2       10.78       -6.60     37.16 o 
  -2 -10   3       65.49       93.01     38.04 o 
  -1 -10   3     3486.51     3562.87    126.12 o 
   0 -10   3      312.64      291.02     30.62 o 
   1 -10   3     2834.72     2873.49    101.76 o 
   2 -10   3     1623.99     1622.34     98.26 o 
   3 -10   3     1087.85      962.52    108.86 o 
   4 -10   3     1626.34     1540.79    144.04 o 
  -4  -9   3     1456.69     1503.73     75.36 o 
  -3  -9   3      138.14      172.07     24.26 o 
  -2  -9   3     1968.01     2005.37     68.72 o 
  -1  -9   3      521.32      533.00     59.39 o 
   0  -9   3     2580.29     2788.38     93.91 o 
   1  -9   3      962.85      996.90     52.88 o 
   2  -9   3      612.13      682.64     68.36 o 
   3  -9   3     4165.85     4046.30    159.44 o 
   4  -9   3       23.51       20.61     14.19 o 
   5  -9   3     1789.81     1675.19    147.42 o 
   6  -9   3     1231.76     1150.95    119.68 o 
  -6  -8   3     1494.71     1714.70    132.32 o 
  -5  -8   3     1582.03     1420.70     85.24 o 
  -4  -8   3      767.46      739.50     39.12 o 
  -3  -8   3     2384.93     2327.45     80.12 o 
  -2  -8   3     1393.54     1438.38     53.75 o 
  -1  -8   3     1540.00     1576.40     46.45 o 
   0  -8   3     3354.06     3471.19     75.54 o 
   1  -8   3      218.62      251.30     21.42 o 
   2  -8   3     4032.32     4073.02    148.84 o 
   3  -8   3      937.49      941.59     93.21 o 
   4  -8   3     3020.36     2975.02    214.76 o 
   5  -8   3      573.44      565.10     79.03 o 
   6  -8   3      315.70      314.39     79.20 o 
  -7  -7   3     1994.56     1862.84    145.49 o 
  -6  -7   3     2172.13     2366.77    118.66 o 
  -5  -7   3      187.63      142.38     24.42 o 
  -4  -7   3     2145.22     2213.73     55.10 o 
  -3  -7   3      156.58      149.92     12.12 o 
  -2  -7   3     4861.94     4979.38    101.46 o 
  -1  -7   3     3314.97     3305.93     91.26 o 
   0  -7   3      331.16      335.20     20.01 o 
   1  -7   3     2689.12     2741.91     69.95 o 
   2  -7   3        4.63       11.38      5.00 o 
   3  -7   3     1751.74     1772.74     59.39 o 
   4  -7   3     1046.43     1049.13     38.98 o 
   5  -7   3      130.47      153.44     26.45 o 
   6  -7   3     1037.31     1154.39    121.09 o 
   7  -7   3      191.92      270.78     35.51 o 
   8  -7   3     1146.24     1334.29    112.16 o 
  -8  -6   3      538.48      596.25     82.54 o 
  -7  -6   3     2729.57     2715.38     98.96 o 
  -6  -6   3      133.99      135.29     22.62 o 
  -5  -6   3     1796.54     1842.09     53.93 o 
  -4  -6   3     2623.48     2493.51     52.38 o 
  -3  -6   3     2810.45     2789.38     47.64 o 
  -2  -6   3     3077.95     3210.59     54.50 o 
  -1  -6   3      774.85      804.59     20.07 o 
   0  -6   3     3998.63     4067.11     69.31 o 
   1  -6   3      971.23      987.04     40.21 o 
   2  -6   3     2793.00     2743.32     60.38 o 
   3  -6   3     1555.49     1494.42     31.27 o 
   4  -6   3       13.69       28.80     11.87 o 
   5  -6   3     5186.55     5245.45    202.82 o 
   6  -6   3     1076.23     1082.05     66.90 o 
   7  -6   3      701.27      696.85     58.44 o 
   8  -6   3     1677.54     1622.93     92.43 o 
  -9  -5   3      686.24      606.73     57.07 o 
  -8  -5   3     1369.46     1326.72     86.32 o 
  -7  -5   3       75.62       38.69     49.14 o 
  -6  -5   3     2900.86     2906.40     94.97 o 
  -5  -5   3     2090.21     2090.01     49.86 o 
  -4  -5   3     1206.70     1123.13     32.56 o 
  -3  -5   3     7348.43     7422.39    124.55 o 
  -2  -5   3      158.77      172.24      7.54 o 
  -1  -5   3     3728.17     3793.40     51.36 o 
   0  -5   3     1703.76     1703.06     38.53 o 
   1  -5   3     2835.59     2797.42     39.34 o 
   2  -5   3     2439.80     2423.23     43.78 o 
   3  -5   3      252.91      235.35     16.16 o 
   4  -5   3     3394.81     3365.30     63.04 o 
   5  -5   3      708.64      718.77     48.59 o 
   6  -5   3     2302.44     2376.77    100.87 o 
   7  -5   3     1639.28     1577.23     69.60 o 
   8  -5   3      343.13      337.10     51.30 o 
  -9  -4   3     2762.83     2753.54    306.79 o 
  -8  -4   3       99.06       80.51     30.63 o 
  -7  -4   3     1685.86     1556.11     69.91 o 
  -6  -4   3     3312.89     3309.09     81.23 o 
  -5  -4   3     1598.66     1647.16     41.64 o 
  -4  -4   3     4668.01     4671.73     82.65 o 
  -3  -4   3      112.47      133.57      8.76 o 
  -2  -4   3     7896.84     7916.42     94.99 o 
  -1  -4   3     1954.14     1895.32     26.56 o 
   0  -4   3     6158.28     6373.30     70.76 o 
   1  -4   3     5416.93     5313.15     70.11 o 
   2  -4   3        0.85        3.50      4.03 o 
   3  -4   3     3348.31     3346.22     82.55 o 
   4  -4   3      195.92      183.81     15.72 o 
   5  -4   3     2198.40     2165.12     60.24 o 
   6  -4   3     3679.97     3668.18    129.44 o 
   7  -4   3      215.92      158.28     23.68 o 
   8  -4   3     2321.73     2367.68     91.14 o 
   9  -4   3      293.03      408.87     47.52 o 
  -9  -3   3      139.52       77.85     39.81 o 
  -8  -3   3     1403.90     1456.82     88.18 o 
  -7  -3   3      828.35      723.63     65.99 o 
  -6  -3   3      999.95      996.76     57.89 o 
  -5  -3   3     5787.40     5875.00    111.08 o 
  -4  -3   3      989.04     1023.96     18.78 o 
  -3  -3   3     1700.84     1601.76     34.13 o 
  -2  -3   3     1329.45     1286.61     22.48 o 
  -1  -3   3     7331.58     7105.06     78.63 o 
   0  -3   3     4433.11     4241.32     47.43 o 
   1  -3   3       15.06       24.77      4.43 o 
   2  -3   3     4682.33     4367.68     94.98 o 
   3  -3   3     2328.58     2312.53     63.49 o 
   4  -3   3     1453.95     1423.41     33.16 o 
   5  -3   3     2719.78     2707.85     77.18 o 
   6  -3   3       46.20       37.53      9.25 o 
   7  -3   3     2927.47     3029.13     77.72 o 
   8  -3   3      433.26      400.02     31.32 o 
   9  -3   3      729.79      717.50     64.41 o 
  -9  -2   3     1540.35     1410.33     93.14 o 
  -8  -2   3     2316.34     2365.18    153.19 o 
  -7  -2   3     1340.88     1241.83     45.11 o 
  -6  -2   3     5059.55     4933.00     94.09 o 
  -5  -2   3        7.12        8.29      4.65 o 
  -4  -2   3     7013.74     6798.37     94.77 o 
  -3  -2   3     7831.88     7929.71     95.11 o 
  -2  -2   3       14.12       23.38      3.83 o 
  -1  -2   3     8742.14     8302.63     88.58 o 
   0  -2   3      930.64     1055.57     17.48 o 
   1  -2   3    10443.88    10304.56    124.27 o 
   2  -2   3     2495.11     2409.22     72.39 o 
   3  -2   3     6345.92     6456.46    119.01 o 
   4  -2   3     5181.02     5249.29     84.22 o 
   5  -2   3      360.82      362.62     20.87 o 
   6  -2   3     3274.73     3135.26     71.80 o 
   7  -2   3      434.77      412.57     26.42 o 
   8  -2   3     1158.41     1197.27     53.04 o 
   9  -2   3     1380.01     1322.48     85.71 o 
  -9  -1   3     1269.93     1285.64     85.71 o 
  -8  -1   3      260.96      264.29     38.09 o 
  -7  -1   3     4218.34     4191.74     89.92 o 
  -6  -1   3        9.27       16.62      6.63 o 
  -5  -1   3      880.50      884.93     22.01 o 
  -4  -1   3     5494.65     5549.24    103.65 o 
  -3  -1   3      876.80      803.82     19.39 o 
  -2  -1   3     7700.42     7445.73    141.72 o 
  -1  -1   3      121.27      141.70      6.48 o 
   0  -1   3     7686.43     7208.81     94.48 o 
   1  -1   3     3620.68     3591.82     60.39 o 
   2  -1   3     2449.87     2362.78     46.82 o 
   3  -1   3     8366.58     8397.28    148.66 o 
   4  -1   3        0.10        7.15      5.57 o 
   5  -1   3     5870.32     5780.38     95.62 o 
   6  -1   3     1373.84     1406.60     39.36 o 
   7  -1   3     2409.60     2374.54     70.02 o 
   8  -1   3     2480.96     2422.25     74.32 o 
   9  -1   3       20.21      -18.47     41.34 o 
  -9   0   3        3.74       31.97     22.00 o 
  -8   0   3     2385.55     2258.14    111.24 o 
  -7   0   3      792.16      755.25     42.76 o 
  -6   0   3     1328.00     1332.83     36.03 o 
  -5   0   3     1921.10     1993.79     43.06 o 
  -4   0   3     2032.13     2050.92     43.48 o 
  -3   0   3    23183.18    23893.56    320.18 o 
  -2   0   3      392.15      430.58     13.89 o 
  -1   0   3     9651.34     9631.61    135.92 o 
   0   0   3    11627.34    11791.59    233.43 o 
   1   0   3     2382.20     2450.04     42.17 o 
   2   0   3    16935.48    17307.21    221.39 o 
   3   0   3     1514.04     1636.70     43.20 o 
   4   0   3     8796.92     8728.84    159.71 o 
   5   0   3     2208.06     2230.94     45.54 o 
   6   0   3     4530.27     4451.31     82.08 o 
   7   0   3     3245.19     3253.51     86.22 o 
   8   0   3      409.10      365.13     27.20 o 
   9   0   3     1963.26     2009.78    167.11 o 
  -9   1   3     2191.30     2401.09    122.63 o 
  -8   1   3      257.48      238.68     27.58 o 
  -7   1   3     1927.82     1901.91     50.66 o 
  -6   1   3     4742.88     4791.96     89.98 o 
  -5   1   3      341.56      325.48     16.20 o 
  -4   1   3     9917.16    10013.34    180.87 o 
  -3   1   3       49.77       46.20      8.62 o 
  -2   1   3     5049.39     4932.10     79.40 o 
  -1   1   3     2769.35     2658.33     52.96 o 
   0   1   3       34.90       29.76      3.82 o 
   1   1   3     4188.93     4120.86     53.10 o 
   2   1   3       88.45      124.37      7.93 o 
   3   1   3     8611.55     8711.47    115.24 o 
   4   1   3     6612.01     6819.19     97.81 o 
   5   1   3     1261.80     1217.46     32.62 o 
   6   1   3     2914.77     2844.47     61.86 o 
   7   1   3        5.49       23.01      9.58 o 
   8   1   3     2875.20     2715.12     86.90 o 
   9   1   3      387.83      407.28     74.59 o 
  -9   2   3       72.57       55.18     22.78 o 
  -8   2   3     1455.61     1478.80     65.27 o 
  -7   2   3     3311.51     3377.69     85.13 o 
  -6   2   3       63.37       60.10     11.19 o 
  -5   2   3     9166.34     9358.10    149.44 o 
  -4   2   3      425.33      437.84     19.36 o 
  -3   2   3     3725.64     3645.07     58.75 o 
  -2   2   3     4033.74     3968.12     99.71 o 
  -1   2   3     3636.21     3700.54     63.50 o 
   0   2   3    10231.26    10203.86    135.62 o 
   1   2   3        4.63       16.01      4.12 o 
   2   2   3     6304.50     6173.75     79.22 o 
   3   2   3     3328.53     3379.38     49.11 o 
   4   2   3     1545.78     1645.24     35.98 o 
   5   2   3     5599.68     5636.86     90.32 o 
   6   2   3      684.47      658.55     28.26 o 
   7   2   3     2095.19     2045.39     63.40 o 
   8   2   3     1166.49     1223.65     57.00 o 
   9   2   3      307.77      160.38     38.72 o 
  -9   3   3      235.36      241.78     37.26 o 
  -8   3   3     1281.12     1395.25     66.12 o 
  -7   3   3      118.06      116.85     20.92 o 
  -6   3   3     3627.67     3733.82     90.67 o 
  -5   3   3      424.96      456.09     28.16 o 
  -4   3   3     2645.10     2699.57     54.00 o 
  -3   3   3     6400.01     6431.39     96.27 o 
  -2   3   3      132.63      118.63      9.36 o 
  -1   3   3    21374.80    22562.60    403.51 o 
   0   3   3     4760.13     4974.88     86.87 o 
   1   3   3     4889.42     5043.29     73.02 o 
   2   3   3     7515.72     7786.21    105.28 o 
   3   3   3      914.88      924.63     24.70 o 
   4   3   3     3601.41     3590.79     56.00 o 
   5   3   3      148.67      129.95     11.54 o 
   6   3   3     3006.79     2959.00     66.83 o 
   7   3   3      929.67      863.06     41.08 o 
   8   3   3       92.91       72.15     48.77 o 
  -8   4   3       38.95       35.56     17.92 o 
  -7   4   3     4532.62     5043.47    166.36 o 
  -6   4   3      485.45      504.23     39.76 o 
  -5   4   3     1621.87     1635.27     62.63 o 
  -4   4   3     3519.11     3436.30     92.45 o 
  -3   4   3       35.36       42.74      6.53 o 
  -2   4   3    10048.47    10364.58    194.21 o 
  -1   4   3     1932.15     1938.61     42.61 o 
   0   4   3     4620.20     4488.74     80.74 o 
   1   4   3     6824.00     6896.34    104.21 o 
   2   4   3     1810.63     1884.63     34.87 o 
   3   4   3     5763.87     5861.22     67.84 o 
   4   4   3      194.47      218.45     13.44 o 
   5   4   3     3284.87     3286.05     69.87 o 
   6   4   3     1544.08     1487.91     53.62 o 
   7   4   3       70.47       84.54     16.19 o 
   8   4   3     1373.66     1324.85     89.31 o 
  -9   5   3       33.17      -37.60     37.60 o 
  -8   5   3     2781.54     2640.13    186.45 o 
  -7   5   3      522.87      554.10     48.25 o 
  -6   5   3     1585.01     1631.81     79.50 o 
  -5   5   3     4180.21     4206.53    108.58 o 
  -4   5   3      423.92      405.81     20.84 o 
  -3   5   3     2462.75     2441.69     53.09 o 
  -2   5   3      444.18      464.06     19.65 o 
  -1   5   3     2434.71     2314.10     51.36 o 
   0   5   3     4794.63     4912.07     81.57 o 
   1   5   3       13.95       10.84      5.32 o 
   2   5   3     6670.85     6581.68     92.66 o 
   3   5   3     1930.56     1922.74     39.26 o 
   4   5   3     2751.87     2662.22     51.78 o 
   5   5   3     3446.49     3410.89     86.01 o 
   6   5   3       21.77        1.06      7.98 o 
   7   5   3     2082.57     2020.89    149.05 o 
  -8   6   3     1185.16     1093.18     76.10 o 
  -7   6   3     1189.75     1153.45     72.34 o 
  -6   6   3     2600.07     2613.74    108.84 o 
  -5   6   3      324.71      303.99     33.42 o 
  -4   6   3     7407.31     7198.49    138.07 o 
  -3   6   3      319.99      354.39     16.47 o 
  -2   6   3     1703.78     1651.70     47.93 o 
  -1   6   3     2786.96     2856.65     69.72 o 
   0   6   3       15.91        5.37      8.79 o 
   1   6   3     2638.73     2613.25     51.02 o 
   2   6   3     2502.94     2486.69     44.33 o 
   3   6   3      744.38      740.84     27.63 o 
   4   6   3     1414.32     1492.93     53.09 o 
   5   6   3       56.53       55.93     13.16 o 
   6   6   3     1759.27     1743.97    157.56 o 
   7   6   3      462.94      362.66     69.76 o 
  -8   7   3      308.53      352.21     57.42 o 
  -7   7   3     2224.31     2171.20    104.77 o 
  -6   7   3       49.03      114.41     22.32 o 
  -5   7   3     3607.52     3417.70    128.29 o 
  -4   7   3     1159.23     1207.26     55.74 o 
  -3   7   3     1425.08     1480.39     48.53 o 
  -2   7   3     3293.77     3426.64     75.36 o 
  -1   7   3      287.15      256.55     17.52 o 
   0   7   3     2983.49     2960.01     92.88 o 
   1   7   3     1135.32     1071.49     39.08 o 
   2   7   3      657.51      627.58     31.53 o 
   3   7   3     2415.80     2256.97     60.54 o 
   4   7   3        0.76       -9.74     13.63 o 
   5   7   3     1331.35     1420.72     61.58 o 
   6   7   3     1045.70     1146.76    115.23 o 
  -5   8   3     1533.26     1372.43    128.60 o 
  -4   8   3      404.57      309.85     57.10 o 
  -3   8   3     2922.29     2751.14    114.97 o 
  -2   8   3       44.73       43.10     13.25 o 
  -1   8   3     2691.10     2586.05     70.89 o 
   0   8   3      999.95     1019.22     47.57 o 
   1   8   3     2527.80     2204.58     87.08 o 
   2   8   3     2555.06     2503.99     83.99 o 
   3   8   3       41.99        1.40     16.08 o 
   4   8   3     1435.84     1362.36     89.04 o 
  -3   9   3      423.91      328.10     59.85 o 
  -2   9   3     2585.84     2608.65    109.80 o 
  -1   9   3     1876.05     1828.14     69.95 o 
   0   9   3      373.10      351.07     30.41 o 
   1   9   3     2601.74     2323.87     94.07 o 
   2   9   3        5.43       -2.52     23.04 o 
  -1 -11   4       48.06       63.55     51.01 o 
  -2 -10   4       35.42       46.46     20.39 o 
  -1 -10   4      957.39     1036.83     59.33 o 
   0 -10   4     1040.49     1098.54     79.73 o 
   1 -10   4      127.44      162.38     32.74 o 
   2 -10   4     1241.22     1310.54     99.09 o 
   3 -10   4      234.45      274.30     64.89 o 
   4 -10   4      691.79      597.75     84.98 o 
  -4  -9   4     2321.47     2258.34    125.09 o 
  -3  -9   4      726.72      780.39     50.82 o 
  -2  -9   4      690.25      699.01     33.22 o 
  -1  -9   4     2770.00     2784.45     78.93 o 
   0  -9   4      564.34      502.97     36.28 o 
   1  -9   4     1787.74     1959.22    100.04 o 
   2  -9   4       58.65       45.11     16.41 o 
   3  -9   4     2624.03     2615.95    324.74 o 
   4  -9   4     1275.65     1302.03     86.39 o 
   5  -9   4      263.45      273.21     65.99 o 
   6  -9   4     1697.14     1869.18    148.69 o 
  -5  -8   4     1429.80     1426.17     81.40 o 
  -4  -8   4      447.91      457.96     32.73 o 
  -3  -8   4      941.58      955.27     42.60 o 
  -2  -8   4     3773.40     3870.98     83.44 o 
  -1  -8   4      265.24      265.95     17.72 o 
   0  -8   4     3621.31     3962.80    122.60 o 
   1  -8   4      143.24      147.26     22.50 o 
   2  -8   4     1229.63     1244.84     74.36 o 
   3  -8   4     2765.09     2913.40    142.53 o 
   4  -8   4      412.48      419.59     46.20 o 
   5  -8   4     1357.77     1343.06     83.81 o 
  -7  -7   4       20.35       47.93     23.31 o 
  -6  -7   4     1917.67     2045.56    106.33 o 
  -5  -7   4      953.38      934.12     63.52 o 
  -4  -7   4      978.94     1016.53     41.74 o 
  -3  -7   4     4094.46     4173.01     77.69 o 
  -2  -7   4      522.34      488.84     19.48 o 
  -1  -7   4     6533.93     6407.06     92.93 o 
   0  -7   4     3474.83     3452.14     71.32 o 
   1  -7   4     1210.96     1193.54     50.37 o 
   2  -7   4     4422.29     4381.44    114.42 o 
   3  -7   4      288.34      272.84     13.27 o 
   4  -7   4     6063.23     5879.69    118.09 o 
   5  -7   4       41.95       35.62     14.29 o 
   6  -7   4     2525.21     2625.55    117.40 o 
   7  -7   4      697.18      692.02     73.54 o 
  -8  -6   4       72.34       28.37     36.50 o 
  -7  -6   4     3099.62     2977.15    104.03 o 
  -6  -6   4     1071.48     1037.12     52.92 o 
  -5  -6   4      893.68      942.48     35.02 o 
  -4  -6   4     4941.45     4856.84     68.48 o 
  -3  -6   4        7.65       12.10      4.45 o 
  -2  -6   4     1594.68     1640.86     39.62 o 
  -1  -6   4      131.26      138.72      8.56 o 
   0  -6   4      687.25      686.64     22.23 o 
   1  -6   4     6244.93     6189.37     87.70 o 
   2  -6   4      488.92      478.54     14.76 o 
   3  -6   4     4307.09     4088.08     69.00 o 
   4  -6   4      701.91      706.19     23.50 o 
   5  -6   4     4381.21     4340.45    145.02 o 
   6  -6   4     1910.93     1929.44     77.18 o 
   7  -6   4       59.37       27.20     21.91 o 
   8  -6   4     1007.15     1162.58    105.09 o 
  -9  -5   4      144.91      153.38     30.68 o 
  -8  -5   4     1341.94     1251.69     67.28 o 
  -7  -5   4     1837.83     1847.32     78.59 o 
  -6  -5   4      959.15      854.63     66.07 o 
  -5  -5   4     5389.14     5533.76     95.75 o 
  -4  -5   4        3.50        9.31      4.39 o 
  -3  -5   4     4986.62     5009.89     72.22 o 
  -2  -5   4      208.79      195.74      8.28 o 
  -1  -5   4     1915.29     1934.67     28.50 o 
   0  -5   4     4770.66     4763.43     62.15 o 
   1  -5   4      144.00      135.79      8.17 o 
   2  -5   4     7445.14     7434.28     91.97 o 
   3  -5   4     1070.17     1070.03     30.52 o 
   4  -5   4      963.44      975.95     36.51 o 
   5  -5   4     4823.86     4857.83    176.85 o 
   6  -5   4      218.92      178.44     22.45 o 
   7  -5   4     2266.32     2335.95     89.08 o 
   8  -5   4      648.77      627.58     46.15 o 
  -9  -4   4      478.37      532.60     59.01 o 
  -8  -4   4     1091.67     1068.25     61.42 o 
  -7  -4   4       13.23       30.82     13.27 o 
  -6  -4   4     4782.55     4813.43    130.11 o 
  -5  -4   4        9.91        5.20     10.52 o 
  -4  -4   4     5318.80     5276.60     79.62 o 
  -3  -4   4     3198.73     3164.26     44.61 o 
  -2  -4   4     1840.94     1768.86     28.97 o 
  -1  -4   4    14575.68    14323.02    160.60 o 
   0  -4   4      115.25      134.14      6.05 o 
   1  -4   4     6909.71     6885.95    101.22 o 
   2  -4   4     2941.63     3002.62     43.33 o 
   3  -4   4     1038.06     1084.58     33.52 o 
   4  -4   4     2063.02     2034.37     45.03 o 
   5  -4   4      147.68      133.80     18.58 o 
   6  -4   4     4479.15     4527.60    143.14 o 
   7  -4   4      542.11      617.76     43.63 o 
   8  -4   4      979.63      899.64     49.48 o 
   9  -4   4     2107.48     2192.66    159.19 o 
  -9  -3   4     2167.81     2156.74    148.20 o 
  -8  -3   4       84.67       66.53     22.18 o 
  -7  -3   4     2424.52     2405.33    109.22 o 
  -6  -3   4      450.58      415.66     38.02 o 
  -5  -3   4     5322.60     5327.35    151.53 o 
  -4  -3   4     3905.01     3986.61     53.36 o 
  -3  -3   4       42.90       39.66      4.20 o 
  -2  -3   4    14716.23    14109.97    181.29 o 
  -1  -3   4       29.11       51.62      5.07 o 
   0  -3   4    19930.58    19123.39    184.48 o 
   1  -3   4      580.61      508.63     15.14 o 
   2  -3   4     5767.70     5837.71     96.30 o 
   3  -3   4     9519.50     9413.43    166.76 o 
   4  -3   4      673.04      656.94     30.32 o 
   5  -3   4     2928.08     2913.77     70.47 o 
   6  -3   4     1361.13     1348.88     46.65 o 
   7  -3   4     1096.50     1145.51     42.03 o 
   8  -3   4     2399.73     2351.53     81.23 o 
   9  -3   4       52.86      106.20     38.04 o 
  -9  -2   4      248.75      249.81     40.42 o 
  -8  -2   4     3360.88     3451.78    158.10 o 
  -7  -2   4      180.30      154.53     33.66 o 
  -6  -2   4     1047.04     1104.27     79.55 o 
  -5  -2   4     2710.59     2679.68     67.73 o 
  -4  -2   4      351.15      376.60     15.20 o 
  -3  -2   4     6802.00     6757.65     88.16 o 
  -2  -2   4     3347.90     3333.58     42.38 o 
  -1  -2   4     8688.62     8178.93    132.51 o 
   0  -2   4     1497.03     1416.74     22.97 o 
   1  -2   4     3347.65     3453.63     53.81 o 
   2  -2   4    18153.84    18248.74    291.04 o 
   3  -2   4      527.70      486.72     26.90 o 
   4  -2   4     7563.86     7605.32    129.37 o 
   5  -2   4     2309.05     2352.42     73.31 o 
   6  -2   4      296.86      266.20     21.66 o 
   7  -2   4     3235.15     3164.03     77.77 o 
   8  -2   4       15.13       14.45     28.59 o 
   9  -2   4     1493.77     1291.21    138.27 o 
  -9  -1   4     2301.84     2256.76    118.96 o 
  -8  -1   4      361.07      337.81     42.91 o 
  -7  -1   4     4747.01     4473.06    118.78 o 
  -6  -1   4     1832.73     1840.48     54.27 o 
  -5  -1   4     1157.07     1167.13     41.13 o 
  -4  -1   4     8824.60     8768.84    166.77 o 
  -3  -1   4       55.33       86.87      6.86 o 
  -2  -1   4     8489.07     8509.07    106.29 o 
  -1  -1   4     5353.19     5145.46     65.90 o 
   0  -1   4      364.21      438.37     10.07 o 
   1  -1   4    10611.10    10714.43    142.45 o 
   2  -1   4      705.27      626.40     22.29 o 
   3  -1   4     6002.27     5988.73     99.39 o 
   4  -1   4     2071.94     2038.49     42.17 o 
   5  -1   4     1729.46     1706.30     45.73 o 
   6  -1   4     3206.37     3195.06     65.47 o 
   7  -1   4       20.37       16.52     17.41 o 
   8  -1   4     2081.77     2141.07     71.13 o 
   9  -1   4     1476.91     1729.79    166.72 o 
  -9   0   4      769.92      759.00     69.25 o 
  -8   0   4     1445.73     1396.09     84.23 o 
  -7   0   4     4022.43     4000.86     81.23 o 
  -6   0   4      782.12      754.34     30.21 o 
  -5   0   4     2585.15     2572.11     48.62 o 
  -4   0   4      474.30      427.80     14.92 o 
  -3   0   4     9886.41     9959.59    127.17 o 
  -2   0   4     1566.69     1463.35     29.66 o 
  -1   0   4     1614.70     1759.78     33.80 o 
   0   0   4    11878.41    11934.91    201.81 o 
   1   0   4     2491.33     2515.21     41.00 o 
   2   0   4     7276.52     7284.96    103.32 o 
   3   0   4     4730.71     4868.91     72.68 o 
   4   0   4       83.26       80.19     10.47 o 
   5   0   4     6420.63     6522.07    122.59 o 
   6   0   4      590.33      563.55     24.72 o 
   7   0   4     1739.01     1692.33     52.55 o 
   8   0   4     3197.78     3010.76    105.88 o 
   9   0   4      268.73      166.30     45.54 o 
  -9   1   4      948.22      939.80     91.87 o 
  -8   1   4     2870.25     2736.77     90.16 o 
  -7   1   4       22.15        9.75     10.52 o 
  -6   1   4     6318.35     6399.00    129.94 o 
  -5   1   4     1320.38     1349.16     32.40 o 
  -4   1   4     4222.12     4224.77     73.83 o 
  -3   1   4     3777.49     3725.21     75.54 o 
  -2   1   4     1721.63     1815.79     39.02 o 
  -1   1   4    12186.61    12471.06    249.23 o 
   0   1   4     1919.48     1955.13     38.08 o 
   1   1   4    10985.28    10993.87    117.83 o 
   2   1   4     3099.10     3036.51     57.50 o 
   3   1   4      349.15      355.94     15.98 o 
   4   1   4     8325.12     8581.63    192.96 o 
   5   1   4     2153.05     2135.79     46.88 o 
   6   1   4     1266.27     1330.63     37.40 o 
   7   1   4     1791.80     1830.37     52.32 o 
   8   1   4      525.83      535.19     38.28 o 
   9   1   4     1964.84     1822.11    137.51 o 
  -9   2   4     2234.81     2358.38    369.70 o 
  -8   2   4      416.34      458.77     36.84 o 
  -7   2   4     4379.87     4367.42    109.01 o 
  -6   2   4     3140.59     3048.03     91.31 o 
  -5   2   4     4418.69     4487.40     85.21 o 
  -4   2   4     4428.35     4572.48     70.56 o 
  -3   2   4      609.48      598.23     22.71 o 
  -2   2   4    12039.94    12332.50    205.88 o 
  -1   2   4     2695.26     2694.08     56.84 o 
   0   2   4     6942.79     7220.82     88.44 o 
   1   2   4     5914.75     5747.17     74.13 o 
   2   2   4        1.42        2.94      4.92 o 
   3   2   4     4292.46     4469.63     64.64 o 
   4   2   4      460.00      442.30     20.85 o 
   5   2   4     2917.20     2855.84     53.15 o 
   6   2   4     3650.35     3606.06     77.05 o 
   7   2   4      119.82      146.61     17.13 o 
   8   2   4     2065.67     2074.46    158.46 o 
  -9   3   4      106.53      101.62     34.61 o 
  -8   3   4     1793.96     1842.49     77.40 o 
  -7   3   4      319.35      311.50     59.96 o 
  -6   3   4     1418.11     1301.37     64.91 o 
  -5   3   4     2489.23     2314.19     73.65 o 
  -4   3   4       25.71       26.69      8.28 o 
  -3   3   4     4593.11     4685.51    112.45 o 
  -2   3   4     3660.00     3618.29     75.99 o 
  -1   3   4     7109.72     7320.41     93.04 o 
   0   3   4     3295.23     3215.23     65.92 o 
   1   3   4      173.78      191.81     11.00 o 
   2   3   4     3525.81     3469.52     54.87 o 
   3   3   4     1395.18     1422.50     36.86 o 
   4   3   4     1191.31     1192.12     30.82 o 
   5   3   4     3213.45     3123.48     61.75 o 
   6   3   4        8.00        9.09      8.85 o 
   7   3   4     3027.00     2926.78     81.89 o 
   8   3   4      738.26      735.29     68.03 o 
  -8   4   4     1160.02     1193.24     70.36 o 
  -7   4   4      928.72      951.27     98.16 o 
  -6   4   4     2849.17     2911.40    109.62 o 
  -5   4   4      282.79      289.09     31.27 o 
  -4   4   4     5636.60     5711.55     94.07 o 
  -3   4   4     3238.55     3185.14     85.59 o 
  -2   4   4     3287.16     3164.36     83.18 o 
  -1   4   4     6260.35     6268.52    114.90 o 
   0   4   4       12.99       15.26      7.89 o 
   1   4   4     5569.65     5472.81     82.62 o 
   2   4   4     3866.11     3883.43     56.80 o 
   3   4   4     1537.54     1517.95     37.62 o 
   4   4   4     3820.83     3835.99     65.47 o 
   5   4   4       30.68       37.30      8.51 o 
   6   4   4     2201.59     2182.39     67.19 o 
   7   4   4      513.02      465.13     41.57 o 
   8   4   4      653.34      651.85     90.92 o 
  -8   5   4      928.75      852.56     63.39 o 
  -7   5   4     3342.20     3544.29    230.48 o 
  -6   5   4       12.75       35.30     18.69 o 
  -5   5   4     3669.46     3718.55    128.39 o 
  -4   5   4     4384.42     4403.25     85.77 o 
  -3   5   4      683.43      685.62     27.54 o 
  -2   5   4     1923.52     1874.57     52.46 o 
  -1   5   4       38.75       22.16     13.01 o 
   0   5   4     4488.45     4582.79     85.27 o 
   1   5   4     2344.06     2298.80     60.97 o 
   2   5   4     1967.06     1919.52     37.35 o 
   3   5   4     2691.37     2754.35     57.34 o 
   4   5   4       10.64        1.99      8.09 o 
   5   5   4     1962.45     1967.80     69.75 o 
   6   5   4      587.44      558.82     34.24 o 
   7   5   4      526.38      546.49     84.74 o 
  -8   6   4     2436.19     2586.35    120.06 o 
  -7   6   4      395.98      381.54     41.07 o 
  -6   6   4     1404.92     1370.86     76.28 o 
  -5   6   4     2132.31     1992.42     90.11 o 
  -4   6   4      894.38      946.89     40.41 o 
  -3   6   4     6691.40     6541.35    115.83 o 
  -2   6   4      663.87      653.75     37.70 o 
  -1   6   4     3819.75     3669.84     77.70 o 
   0   6   4     3435.17     3192.51     89.22 o 
   1   6   4     2625.45     2556.64     56.47 o 
   2   6   4     3991.36     3861.15     77.00 o 
   3   6   4        0.84       15.86      9.45 o 
   4   6   4     2126.48     2101.49     68.74 o 
   5   6   4      511.00      544.19     32.68 o 
  -7   7   4     1006.22      990.30     67.95 o 
  -6   7   4     1649.38     1574.83     84.59 o 
  -5   7   4      522.89      499.25     51.40 o 
  -4   7   4     3455.28     3541.20    108.52 o 
  -3   7   4      131.63      129.78     12.76 o 
  -2   7   4     2922.17     2930.92     69.49 o 
  -1   7   4     3294.63     3226.67     82.09 o 
   0   7   4      500.75      487.39     28.65 o 
   1   7   4     1931.27     1892.86     56.29 o 
   2   7   4      168.14      141.38     17.61 o 
   3   7   4     1635.75     1727.01     53.02 o 
   4   7   4     1210.08     1194.06     46.09 o 
   5   7   4      427.60      445.35     47.11 o 
  -4   8   4      466.95      454.76     51.82 o 
  -3   8   4     1132.75     1175.65     62.79 o 
  -2   8   4     1914.04     1854.15     59.62 o 
  -1   8   4      420.25      440.59     33.23 o 
   0   8   4     1726.29     1727.12     66.03 o 
   1   8   4       92.95      112.13     19.37 o 
   2   8   4     1435.23     1419.29     64.18 o 
   3   8   4     2258.29     2121.18     94.44 o 
  -1   9   4     2033.70     2119.56    145.06 o 
   0   9   4      258.64      247.55     41.73 o 
   1   9   4      864.79      745.60     64.85 o 
  -1 -11   5     1575.46     1674.82    134.31 o 
   1 -11   5     1761.61     2153.77    163.04 o 
  -2 -10   5     2350.49     2570.35    168.24 o 
  -1 -10   5      189.42      212.90     27.30 o 
   0 -10   5     3922.26     4228.84    131.56 o 
   1 -10   5       18.91        5.02     28.65 o 
   2 -10   5     2009.17     2081.58     91.26 o 
   3 -10   5     1166.08     1113.39    111.74 o 
   4 -10   5      333.34      344.97     58.08 o 
  -4  -9   5      580.18      752.84    101.26 o 
  -3  -9   5     2380.86     2520.32     94.54 o 
  -2  -9   5        7.76        1.00     11.44 o 
  -1  -9   5     3308.73     3258.64    104.97 o 
   0  -9   5      345.91      286.60     32.81 o 
   1  -9   5     1309.91     1380.35     66.71 o 
   2  -9   5     2020.81     1989.99     82.77 o 
   3  -9   5      113.92      155.67     25.53 o 
   4  -9   5     2836.10     2822.86    116.81 o 
   5  -9   5      396.23      329.62     53.91 o 
  -5  -8   5      910.34      839.76    112.79 o 
  -4  -8   5     2062.09     2080.98    161.25 o 
  -3  -8   5        5.64       12.25     10.81 o 
  -2  -8   5     3405.07     3485.97     83.71 o 
  -1  -8   5     1046.76     1129.34     38.82 o 
   0  -8   5     1182.76     1225.45     56.87 o 
   1  -8   5     3069.49     2895.70     95.33 o 
   2  -8   5       25.93       32.47     15.43 o 
   3  -8   5     3983.84     4060.25    152.78 o 
   4  -8   5       92.18      107.10     29.02 o 
   5  -8   5     1515.00     1521.12     99.51 o 
  -6  -7   5      698.04      555.55     82.57 o 
  -5  -7   5     1391.37     1412.23    223.43 o 
  -4  -7   5        6.78       14.06     16.27 o 
  -3  -7   5     2025.14     2150.10     46.53 o 
  -2  -7   5      935.91     1015.69     28.78 o 
  -1  -7   5     1170.39     1295.34     29.26 o 
   0  -7   5     6928.39     6918.95    174.90 o 
   1  -7   5      276.79      270.77     11.92 o 
   2  -7   5     3547.33     3506.72     61.12 o 
   3  -7   5     1049.85     1025.96     29.48 o 
   4  -7   5     1339.07     1384.20     42.37 o 
   5  -7   5     2410.48     2450.24     74.60 o 
   6  -7   5      208.42      166.00     23.45 o 
   7  -7   5     2309.45     2338.01    146.90 o 
  -7  -6   5      694.05      645.33     45.04 o 
  -6  -6   5     2899.52     2917.72     94.25 o 
  -5  -6   5       37.71       11.87     21.61 o 
  -4  -6   5     3618.71     3690.08     62.09 o 
  -3  -6   5     2639.79     2669.76     46.05 o 
  -2  -6   5      612.77      629.17     16.98 o 
  -1  -6   5     3723.59     3802.57     52.92 o 
   0  -6   5        0.88        3.65      4.01 o 
   1  -6   5     8952.47     8732.91    114.01 o 
   2  -6   5     1789.43     1709.54     36.72 o 
   3  -6   5     1021.02     1004.53     22.02 o 
   4  -6   5     3667.97     3585.80     88.13 o 
   5  -6   5        2.46        4.10     11.71 o 
   6  -6   5     3781.77     3741.47    117.85 o 
   7  -6   5     1052.00      974.52     56.99 o 
   8  -6   5      860.77      844.17     95.14 o 
  -9  -5   5     1374.26     1288.81    109.57 o 
  -8  -5   5      461.72      403.25     39.64 o 
  -7  -5   5     3346.36     3297.73    109.03 o 
  -6  -5   5      198.53      208.70     25.44 o 
  -5  -5   5     3041.19     3042.34     75.60 o 
  -4  -5   5     3215.22     3303.28     70.92 o 
  -3  -5   5      167.80      158.27      9.53 o 
  -2  -5   5     5872.74     5927.21     69.52 o 
  -1  -5   5      263.17      270.03      9.08 o 
   0  -5   5     5278.16     5287.40     68.56 o 
   1  -5   5     3082.78     2956.39     51.88 o 
   2  -5   5     3158.64     3134.99     57.64 o 
   3  -5   5     4522.22     4392.59     83.38 o 
   4  -5   5      551.18      536.60     25.26 o 
   5  -5   5     5808.57     5722.02    208.24 o 
   6  -5   5      782.63      776.27     48.26 o 
   7  -5   5     1012.38     1024.61     59.86 o 
   8  -5   5     2448.47     2475.46    118.97 o 
  -9  -4   5      255.50      238.30     40.54 o 
  -8  -4   5     1503.10     1507.52     89.59 o 
  -7  -4   5       52.32       20.00     30.34 o 
  -6  -4   5     1624.17     1561.05     78.63 o 
  -5  -4   5      761.02      776.22     32.21 o 
  -4  -4   5     1159.23     1123.57     42.14 o 
  -3  -4   5     6733.56     6810.61     81.57 o 
  -2  -4   5      191.82      184.72      7.66 o 
  -1  -4   5     7501.65     7635.38    105.38 o 
   0  -4   5     3655.37     3500.40     47.89 o 
   1  -4   5      274.05      249.55     10.18 o 
   2  -4   5     5026.43     4932.22     64.36 o 
   3  -4   5     1514.53     1521.37     41.10 o 
   4  -4   5     2960.82     2904.54     88.04 o 
   5  -4   5     2826.56     2864.68     69.91 o 
   6  -4   5     1222.94     1204.44     45.15 o 
   7  -4   5     2971.70     2847.68    100.78 o 
   8  -4   5       77.33       66.87     17.22 o 
  -9  -3   5     1659.88     1780.65    134.58 o 
  -8  -3   5      408.09      463.34     52.96 o 
  -7  -3   5      959.23      997.42     71.95 o 
  -6  -3   5     2314.76     2343.45     55.30 o 
  -5  -3   5      383.00      358.61     18.88 o 
  -4  -3   5     9206.28     9337.75    142.11 o 
  -3  -3   5     1759.17     1808.25     33.11 o 
  -2  -3   5     4735.09     4633.71     50.18 o 
  -1  -3   5     6552.23     6434.81     76.06 o 
   0  -3   5      992.67      962.68     19.22 o 
   1  -3   5     3837.70     3769.79     61.24 o 
   2  -3   5     4808.10     4913.10     70.69 o 
   3  -3   5     7198.55     7193.21    123.39 o 
   4  -3   5     4564.94     4420.24    115.41 o 
   5  -3   5      103.61       91.16     13.82 o 
   6  -3   5     4765.45     4848.74     95.55 o 
   7  -3   5       51.90       40.57     10.33 o 
   8  -3   5     2604.27     2510.38     86.52 o 
   9  -3   5      916.78      968.93    106.83 o 
  -9  -2   5      284.30      345.45     48.91 o 
  -8  -2   5     3406.94     3424.83    144.10 o 
  -7  -2   5     3818.94     3840.08    147.21 o 
  -6  -2   5       50.82       53.66     11.62 o 
  -5  -2   5     6294.15     6445.32    124.54 o 
  -4  -2   5      692.06      714.89     22.77 o 
  -3  -2   5     3456.54     3502.09     50.97 o 
  -2  -2   5     6301.01     6270.69    104.35 o 
  -1  -2   5     1372.86     1421.22     25.82 o 
   0  -2   5     3654.12     3701.69     46.56 o 
   1  -2   5       62.16       52.39      6.71 o 
   2  -2   5     8426.32     8391.30    134.14 o 
   3  -2   5     5643.54     5617.67    136.49 o 
   4  -2   5      800.79      845.59     86.77 o 
   5  -2   5     2686.19     2594.01     66.73 o 
   6  -2   5     1710.26     1686.29     41.35 o 
   7  -2   5     1922.24     2001.23     57.24 o 
   8  -2   5     1104.19     1079.96     61.00 o 
  -9  -1   5      991.02      954.07    147.84 o 
  -8  -1   5     1831.69     1792.68    138.00 o 
  -7  -1   5       12.37       -0.29     12.42 o 
  -6  -1   5     3589.77     3453.92     99.67 o 
  -5  -1   5     2397.26     2394.64     54.68 o 
  -4  -1   5     3038.38     3021.26     42.57 o 
  -3  -1   5    11660.10    11631.01    145.34 o 
  -2  -1   5     1046.00     1055.91     22.87 o 
  -1  -1   5    22658.15    23213.95    296.14 o 
   0  -1   5     8519.03     8725.89    118.07 o 
   1  -1   5     9658.77     9825.06    159.76 o 
   2  -1   5     3547.92     3435.36     60.65 o 
   3  -1   5      697.94      707.72     20.23 o 
   4  -1   5     3825.20     3863.22    110.61 o 
   5  -1   5      440.49      434.93     22.30 o 
   6  -1   5     1569.74     1587.47     42.78 o 
   7  -1   5     1947.85     1935.69     57.49 o 
   8  -1   5      246.95      197.59     23.05 o 
   9  -1   5     1233.33     1456.86    152.52 o 
  -9   0   5     1441.36     1595.80    135.85 o 
  -8   0   5       39.45       15.65     21.44 o 
  -7   0   5     4291.59     4329.50     95.96 o 
  -6   0   5      589.86      587.76     23.65 o 
  -5   0   5     1555.95     1577.10     40.28 o 
  -4   0   5    10159.47    10420.38    143.64 o 
  -3   0   5      718.39      772.03     25.22 o 
  -2   0   5     9469.65     9844.75    134.12 o 
  -1   0   5     7170.96     7460.96    111.81 o 
   0   0   5     4143.02     4105.30     79.61 o 
   1   0   5     6065.01     5929.98     84.88 o 
   2   0   5      673.02      732.99     24.97 o 
   3   0   5     2310.92     2245.29     39.80 o 
   4   0   5     1308.72     1297.17     34.47 o 
   5   0   5     3528.49     3615.21     77.50 o 
   6   0   5     1011.31     1041.14     36.48 o 
   7   0   5      175.24      132.39     16.74 o 
   8   0   5     1238.75     1236.82     56.86 o 
  -9   1   5        7.74        4.60     43.64 o 
  -8   1   5     3991.53     4071.54    160.80 o 
  -7   1   5     2622.05     2675.63     81.14 o 
  -6   1   5     1734.46     1771.82     47.89 o 
  -5   1   5     6325.10     6421.37     95.49 o 
  -4   1   5      463.76      450.52     16.22 o 
  -3   1   5     3332.53     3234.77     54.17 o 
  -2   1   5     1101.61      963.40     30.93 o 
  -1   1   5     2760.37     2720.27     60.15 o 
   0   1   5     9185.80     9215.28    172.51 o 
   1   1   5       43.93       43.68      7.26 o 
   2   1   5     7389.59     7271.37    142.39 o 
   3   1   5     3640.48     3641.01     60.21 o 
   4   1   5     3617.89     3589.75     67.49 o 
   5   1   5     6270.47     6170.39    112.98 o 
   6   1   5      107.33      111.09     12.73 o 
   7   1   5      839.56      834.89     35.28 o 
   8   1   5      301.34      303.30     33.03 o 
  -9   2   5     1303.45     1163.45     86.23 o 
  -8   2   5     1292.58     1282.02     90.30 o 
  -7   2   5      252.30      222.38     22.11 o 
  -6   2   5     8262.97     8186.51    162.15 o 
  -5   2   5        5.56       11.34      8.60 o 
  -4   2   5     4418.09     4461.87     80.32 o 
  -3   2   5     3692.38     3814.94    142.42 o 
  -2   2   5     3631.46     3516.60     82.59 o 
  -1   2   5     4777.52     4558.46     91.83 o 
   0   2   5       21.26       29.09      5.95 o 
   1   2   5     3503.62     3572.81     57.77 o 
   2   2   5     6282.98     6459.43     76.13 o 
   3   2   5      607.12      601.30     24.86 o 
   4   2   5     3435.11     3484.29     67.48 o 
   5   2   5      129.09      137.88     11.47 o 
   6   2   5     3098.22     3159.66     72.71 o 
   7   2   5      595.77      539.81     43.02 o 
   8   2   5      541.26      511.88     42.88 o 
  -9   3   5     2898.61     2926.90    223.17 o 
  -8   3   5       30.49        0.90      8.96 o 
  -7   3   5     5059.23     5181.89    142.17 o 
  -6   3   5      256.41      283.99     35.53 o 
  -5   3   5    11234.58    11101.15    199.55 o 
  -4   3   5     3673.40     3540.51     66.44 o 
  -3   3   5     2966.11     3031.77     79.67 o 
  -2   3   5    11042.79    11550.46    230.01 o 
  -1   3   5       81.89       95.94      9.26 o 
   0   3   5     2555.37     2633.18     44.89 o 
   1   3   5     2314.90     2351.22     53.24 o 
   2   3   5      994.69     1014.44     25.59 o 
   3   3   5     3124.88     3198.02     57.58 o 
   4   3   5      364.49      372.88     18.92 o 
   5   3   5     1485.92     1562.25     47.03 o 
   6   3   5      667.02      760.41     33.31 o 
   7   3   5     1195.94     1136.71     49.12 o 
   8   3   5     1448.77     1481.29    128.77 o 
  -8   4   5     3302.05     3332.26    115.08 o 
  -7   4   5      292.70      361.67     38.75 o 
  -6   4   5     1403.06     1446.73    111.19 o 
  -5   4   5     3573.53     3514.87    107.64 o 
  -4   4   5      398.38      382.68     18.89 o 
  -3   4   5     3435.94     3394.69     78.64 o 
  -2   4   5      521.00      526.24     22.54 o 
  -1   4   5     4155.59     4268.39     80.12 o 
   0   4   5     1711.85     1690.19     46.02 o 
   1   4   5     1625.35     1687.44     42.38 o 
   2   4   5     5923.67     6035.34     99.86 o 
   3   4   5       12.65       15.45      5.86 o 
   4   4   5     1447.79     1521.65     41.20 o 
   5   4   5     1370.28     1355.15     43.67 o 
   6   4   5      119.95       80.93     24.10 o 
   7   4   5     1460.19     1503.49    134.07 o 
  -8   5   5      436.46      427.07     43.87 o 
  -7   5   5     1213.96     1223.07     72.24 o 
  -6   5   5     1853.91     1771.93     85.51 o 
  -5   5   5       21.58       12.96     17.34 o 
  -4   5   5     5569.00     5483.45     95.54 o 
  -3   5   5      643.52      672.52     30.58 o 
  -2   5   5     2219.27     2296.64     54.50 o 
  -1   5   5     3329.27     3304.21     78.14 o 
   0   5   5     1378.43     1460.42     46.37 o 
   1   5   5     6425.85     6694.01    197.88 o 
   2   5   5       27.10       33.30      9.82 o 
   3   5   5     1594.32     1609.17     41.67 o 
   4   5   5     1467.14     1478.55     44.48 o 
   5   5   5      417.48      408.58     28.44 o 
  -8   6   5     1108.05     1317.45    117.44 o 
  -7   6   5     2055.04     1992.37     99.63 o 
  -6   6   5      198.26      174.80     30.18 o 
  -5   6   5     1663.65     1808.03     88.32 o 
  -4   6   5      428.00      426.58     26.10 o 
  -3   6   5     2256.37     2265.23     66.87 o 
  -2   6   5     2777.06     2786.09     89.10 o 
  -1   6   5      600.89      556.14     26.61 o 
   0   6   5     3056.77     2986.45     77.90 o 
   1   6   5      279.79      259.83     19.74 o 
   2   6   5     1201.34     1211.46     42.78 o 
   3   6   5     2299.21     2205.12     59.22 o 
   4   6   5      397.25      416.64     26.90 o 
   5   6   5     2669.02     2770.38    124.91 o 
   6   6   5        6.04       18.47     44.85 o 
  -7   7   5       62.30       75.20     25.51 o 
  -6   7   5     2144.31     2172.42    105.05 o 
  -5   7   5      192.50      183.04     28.10 o 
  -4   7   5     1075.53     1144.94     57.77 o 
  -3   7   5     1291.60     1304.53     50.64 o 
  -2   7   5       91.35       96.31     14.92 o 
  -1   7   5     3209.75     3152.39     75.97 o 
   0   7   5      591.57      581.83     30.14 o 
   1   7   5     1344.58     1325.41     42.94 o 
   2   7   5     1960.62     2026.75     70.55 o 
   3   7   5      405.67      388.25     29.37 o 
   4   7   5     3097.11     3280.31    137.21 o 
   5   7   5       71.41       26.61     23.75 o 
  -3   8   5        0.63       -1.49     18.44 o 
  -2   8   5     2500.89     2455.64     83.23 o 
  -1   8   5      157.96      204.01     23.37 o 
   0   8   5     1019.01     1020.48     52.00 o 
   1   8   5     1969.99     1830.99     72.71 o 
   2   8   5       42.47       66.03     19.55 o 
  -1   9   5      508.68      487.93     77.03 o 
   0   9   5     1349.10     1179.83     81.57 o 
  -2 -10   6     1447.71     1485.41    141.35 o 
  -1 -10   6     1390.87     1441.11     87.18 o 
   0 -10   6      464.72      405.89     40.56 o 
   1 -10   6     2042.09     2252.38     91.79 o 
   2 -10   6      171.96      200.25     30.85 o 
   3 -10   6     3253.82     3232.25    196.52 o 
  -3  -9   6     1639.62     1603.46    155.66 o 
  -2  -9   6      252.31      268.91     25.19 o 
  -1  -9   6      909.09     1000.07     53.43 o 
   0  -9   6     2582.07     2570.57     92.32 o 
   1  -9   6        7.61        5.03     14.21 o 
   2  -9   6     2730.53     2837.72    101.73 o 
   3  -9   6     1258.71     1267.33     65.97 o 
   4  -9   6      947.52      964.45     98.91 o 
  -5  -8   6      205.63      -16.06     33.65 o 
  -4  -8   6     3082.43     2729.79    191.27 o 
  -3  -8   6     2763.96     2791.72     94.38 o 
  -2  -8   6     1565.10     1517.24     55.05 o 
  -1  -8   6     5178.84     5133.48    119.01 o 
   0  -8   6      152.66      171.11     24.39 o 
   1  -8   6     3766.88     3916.89    116.06 o 
   2  -8   6     1023.94     1090.65     58.82 o 
   3  -8   6      338.14      357.20     35.21 o 
   4  -8   6     1939.79     2000.32     84.14 o 
   5  -8   6        6.09      -19.52     36.49 o 
  -6  -7   6      241.54      234.93     54.99 o 
  -5  -7   6     2821.01     2863.30    194.06 o 
  -4  -7   6     2817.77     2856.94    184.16 o 
  -3  -7   6      661.80      628.03     22.65 o 
  -2  -7   6     4880.68     4986.24     82.85 o 
  -1  -7   6       23.79       37.32      7.95 o 
   0  -7   6     4421.98     4430.90     74.32 o 
   1  -7   6     1590.73     1656.91     32.16 o 
   2  -7   6      653.41      618.11     35.32 o 
   3  -7   6     2017.25     2067.40    101.70 o 
   4  -7   6        2.58        6.18      9.36 o 
   5  -7   6     1991.58     1933.29     66.12 o 
   6  -7   6     1142.23     1173.30     62.02 o 
  -7  -6   6      526.19      576.24     50.99 o 
  -6  -6   6     1998.11     1985.48     81.44 o 
  -5  -6   6     2158.26     2136.27     68.85 o 
  -4  -6   6      190.33      171.30     10.96 o 
  -3  -6   6     3582.01     3594.57     76.24 o 
  -2  -6   6      984.79     1012.30     22.77 o 
  -1  -6   6     3348.65     3351.66     44.96 o 
   0  -6   6     2083.60     2104.49     37.51 o 
   1  -6   6     1561.83     1531.70     34.29 o 
   2  -6   6     9537.56     9095.21    167.83 o 
   3  -6   6      650.21      721.15     35.36 o 
   4  -6   6     2340.21     2393.05     60.28 o 
   5  -6   6     1972.90     1933.96     55.41 o 
   6  -6   6      563.97      560.50     34.58 o 
   7  -6   6     1175.65     1109.03     99.40 o 
  -8  -5   6      559.94      525.31     51.39 o 
  -7  -5   6     1694.53     1724.21     73.76 o 
  -6  -5   6     2913.36     3003.16    122.49 o 
  -5  -5   6      648.73      663.94     21.39 o 
  -4  -5   6     4176.71     4378.20     79.79 o 
  -3  -5   6      976.78      968.84     24.46 o 
  -2  -5   6     3501.46     3491.68     53.56 o 
  -1  -5   6     3552.93     3438.48     49.75 o 
   0  -5   6       50.82       47.05      6.82 o 
   1  -5   6     5571.28     5508.07     79.99 o 
   2  -5   6      839.47      815.82     23.39 o 
   3  -5   6     2666.66     2635.86     53.91 o 
   4  -5   6     3961.66     3972.15     84.34 o 
   5  -5   6      782.89      687.19     48.49 o 
   6  -5   6     1705.88     1719.45     74.09 o 
   7  -5   6       37.54       55.41     17.43 o 
  -9  -4   6     2316.64     2331.08    153.96 o 
  -8  -4   6     1695.90     1531.34    135.82 o 
  -7  -4   6     5392.14     5263.14    180.95 o 
  -6  -4   6      406.94      391.16     26.25 o 
  -5  -4   6     7390.24     7548.67    172.28 o 
  -4  -4   6      539.46      522.56     22.76 o 
  -3  -4   6     8087.06     8011.16     92.29 o 
  -2  -4   6     4500.40     4538.73     63.82 o 
  -1  -4   6       51.97       52.18      7.41 o 
   0  -4   6     5347.89     5436.04     74.06 o 
   1  -4   6     1130.44     1144.51     24.29 o 
   2  -4   6     2618.39     2627.03     55.11 o 
   3  -4   6     3280.61     3305.02     57.54 o 
   4  -4   6     1004.21     1020.27     41.93 o 
   5  -4   6     3287.60     3341.19     81.98 o 
   6  -4   6      109.61      116.00     20.25 o 
   7  -4   6     1229.62     1184.11     64.31 o 
   8  -4   6     1391.86     1505.21    101.13 o 
  -9  -3   6      805.01      900.72     92.72 o 
  -8  -3   6     4556.67     4364.05    168.61 o 
  -7  -3   6       37.83       64.90     21.27 o 
  -6  -3   6     2981.07     3012.16     89.10 o 
  -5  -3   6     1460.05     1540.67     39.02 o 
  -4  -3   6     4736.99     4762.62     77.07 o 
  -3  -3   6     2926.19     3002.67     40.65 o 
  -2  -3   6       81.56       81.50      8.06 o 
  -1  -3   6     6993.60     6933.07     94.98 o 
   0  -3   6      356.00      327.91      9.53 o 
   1  -3   6     2520.99     2430.07     43.20 o 
   2  -3   6     6302.70     6225.71     89.15 o 
   3  -3   6      283.17      297.31     17.94 o 
   4  -3   6     2581.20     2615.64    100.26 o 
   5  -3   6     1617.15     1507.06     63.76 o 
   6  -3   6      469.44      467.88     29.14 o 
   7  -3   6     1389.71     1416.69     61.56 o 
   8  -3   6      128.97      129.32     69.27 o 
  -9  -2   6     1810.05     1938.27    184.72 o 
  -8  -2   6       54.90       27.28     38.26 o 
  -7  -2   6     3633.51     3558.82    106.21 o 
  -6  -2   6     5402.09     5446.71    102.17 o 
  -5  -2   6     1327.81     1290.90     50.42 o 
  -4  -2   6     6710.16     6871.32     91.29 o 
  -3  -2   6        3.56        8.77      3.79 o 
  -2  -2   6    11824.41    11949.86    145.68 o 
  -1  -2   6     3350.98     3303.76     42.93 o 
   0  -2   6     3908.65     3912.19     56.60 o 
   1  -2   6     4760.24     4625.35     73.85 o 
   2  -2   6      294.09      302.34     13.87 o 
   3  -2   6     5449.67     5372.75    100.44 o 
   4  -2   6      687.32      671.06     26.14 o 
   5  -2   6      898.08      938.27     37.16 o 
   6  -2   6     3247.93     3283.02     87.77 o 
   7  -2   6      273.57      286.57     21.89 o 
   8  -2   6     1583.36     1556.88     92.96 o 
  -9  -1   6       17.99       30.11     25.06 o 
  -8  -1   6     1394.93     1498.48     88.95 o 
  -7  -1   6     2364.02     2390.70    116.18 o 
  -6  -1   6     1502.10     1558.41     61.99 o 
  -5  -1   6     5040.29     4910.44    111.13 o 
  -4  -1   6      533.08      549.90     15.05 o 
  -3  -1   6     4188.32     4242.45     87.86 o 
  -2  -1   6     2856.07     2849.28     48.34 o 
  -1  -1   6      781.80      690.84     22.71 o 
   0  -1   6    10888.37    10756.72    179.16 o 
   1  -1   6      420.21      471.73     20.70 o 
   2  -1   6     2512.10     2564.40     54.71 o 
   3  -1   6     1502.43     1530.62     40.70 o 
   4  -1   6     2985.34     2962.57     62.17 o 
   5  -1   6     3858.31     3933.53     81.29 o 
   6  -1   6       32.99       34.36     12.74 o 
   7  -1   6     3117.01     3088.71     72.91 o 
   8  -1   6      386.69      474.18     45.70 o 
  -9   0   6     1193.48     1131.04    122.33 o 
  -8   0   6     2226.48     2331.79    167.06 o 
  -7   0   6     1013.77     1008.04     69.01 o 
  -6   0   6     2677.77     2701.25     60.23 o 
  -5   0   6       20.28       24.24      6.51 o 
  -4   0   6     4528.98     4503.26     71.79 o 
  -3   0   6     3229.18     3255.88     64.56 o 
  -2   0   6     1123.64     1056.57     26.39 o 
  -1   0   6    10978.85    11060.97    236.25 o 
   0   0   6      543.53      642.13     25.50 o 
   1   0   6    10132.14    10316.61    208.78 o 
   2   0   6     2616.33     2708.90     49.20 o 
   3   0   6     1322.56     1395.89     40.16 o 
   4   0   6     4905.52     4674.35     88.20 o 
   5   0   6      205.64      196.42     15.99 o 
   6   0   6     1830.66     1937.31     53.38 o 
   7   0   6      449.41      460.50     29.15 o 
   8   0   6      742.96      626.50     61.93 o 
  -9   1   6     2061.00     1905.42    182.17 o 
  -8   1   6      574.91      539.41     54.31 o 
  -7   1   6     4968.51     5082.71    114.11 o 
  -6   1   6      276.07      263.10     21.05 o 
  -5   1   6     2868.79     2864.52     64.77 o 
  -4   1   6     4571.26     4527.51    101.13 o 
  -3   1   6       57.63       49.24      7.23 o 
  -2   1   6     4193.23     4247.89     87.15 o 
  -1   1   6      123.63      145.59      9.71 o 
   0   1   6     5922.63     5989.80    105.06 o 
   1   1   6     4029.98     4090.95     68.17 o 
   2   1   6     1692.92     1727.32     32.16 o 
   3   1   6     3362.40     3369.76     71.08 o 
   4   1   6       16.59       20.29     11.38 o 
   5   1   6     3361.62     3407.09     88.92 o 
   6   1   6      348.86      367.95     23.62 o 
   7   1   6      166.28      174.73     20.67 o 
   8   1   6     1854.20     1789.73     80.08 o 
  -9   2   6      234.01      138.80     51.47 o 
  -8   2   6     2904.00     2971.39    134.75 o 
  -7   2   6      159.51      154.22     20.29 o 
  -6   2   6     2926.62     2848.67     77.67 o 
  -5   2   6     1691.94     1674.45     47.99 o 
  -4   2   6       41.89       24.39     10.31 o 
  -3   2   6     4217.05     4326.17     90.01 o 
  -2   2   6      446.24      489.63     20.47 o 
  -1   2   6     2683.69     2704.80     57.93 o 
   0   2   6     2826.50     2779.47     52.48 o 
   1   2   6     1420.81     1473.37     38.54 o 
   2   2   6     6365.32     6661.17    106.24 o 
   3   2   6       13.31       17.36      7.13 o 
   4   2   6     2740.49     2800.26     87.41 o 
   5   2   6      749.90      749.11     31.73 o 
   6   2   6      939.00      947.86     37.63 o 
   7   2   6     2682.57     2601.90     77.96 o 
  -8   3   6      292.45      253.44    112.53 o 
  -7   3   6      121.75      155.99     20.43 o 
  -6   3   6     1128.92     1143.52     52.93 o 
  -5   3   6      114.98      100.08     14.09 o 
  -4   3   6     4749.12     4772.66    121.01 o 
  -3   3   6     2886.47     2880.24     71.86 o 
  -2   3   6     3649.57     3572.82     86.32 o 
  -1   3   6     7405.95     7565.24    143.91 o 
   0   3   6      135.89      145.11     12.36 o 
   1   3   6     5398.99     5614.95    111.95 o 
   2   3   6      804.64      782.67     33.24 o 
   3   3   6     4226.39     4321.75     86.14 o 
   4   3   6     1282.41     1307.36     42.87 o 
   5   3   6      172.45      184.48     17.88 o 
   6   3   6     3394.90     3265.68     97.30 o 
  -8   4   6     1116.82     1066.27    127.05 o 
  -7   4   6     2008.53     2110.80     97.00 o 
  -6   4   6       37.85       26.94     14.45 o 
  -5   4   6     5170.43     5075.10    113.62 o 
  -4   4   6      332.40      311.78     23.08 o 
  -3   4   6     2120.30     2045.71     69.05 o 
  -2   4   6     3111.52     3006.97     74.11 o 
  -1   4   6     1068.15     1050.86     39.45 o 
   0   4   6     2090.76     1873.51     98.14 o 
   1   4   6      202.61      187.19     16.68 o 
   2   4   6     2680.92     2608.82     73.17 o 
   3   4   6     1807.99     1909.44     66.01 o 
   4   4   6      169.67      161.49     14.36 o 
   5   4   6     2858.47     2862.05     79.55 o 
   6   4   6       82.95       69.36     22.17 o 
  -7   5   6       16.83       28.51     18.11 o 
  -6   5   6     2118.21     1993.67     95.36 o 
  -5   5   6      945.55      879.52     40.95 o 
  -4   5   6     1455.79     1504.73     47.67 o 
  -3   5   6     1964.56     1859.60     83.68 o 
  -2   5   6      149.77      141.75     16.48 o 
  -1   5   6     2914.09     3047.33     67.48 o 
   0   5   6      219.10      194.61     17.21 o 
   1   5   6     3047.62     3092.46     82.25 o 
   2   5   6     1846.96     1869.73     55.50 o 
   3   5   6       43.73       60.17     11.01 o 
   4   5   6     3091.04     3236.30     76.87 o 
   5   5   6      203.74      150.74     21.75 o 
  -7   6   6     1947.99     2029.47    121.40 o 
  -6   6   6      233.88      245.18     32.85 o 
  -5   6   6      566.57      569.68     42.25 o 
  -4   6   6     3283.05     3345.19     88.43 o 
  -3   6   6      659.14      652.35     40.26 o 
  -2   6   6     4257.36     4401.07    119.63 o 
  -1   6   6     1629.88     1568.74     55.73 o 
   0   6   6     2078.92     1967.86     70.83 o 
   1   6   6      536.31      597.89     34.37 o 
   2   6   6      293.11      255.08     21.50 o 
   3   6   6     1363.72     1437.37     54.00 o 
   4   6   6      161.85      145.85     34.20 o 
   5   6   6      766.24      745.59     89.18 o 
  -6   7   6      735.73      728.16     85.21 o 
  -5   7   6     2347.03     2402.52    111.10 o 
  -4   7   6       52.69       50.71     14.02 o 
  -3   7   6     2689.20     2713.26     81.31 o 
  -2   7   6      704.02      727.03     41.39 o 
  -1   7   6     1653.21     1648.97     92.94 o 
   0   7   6     2341.68     2470.14     69.13 o 
   1   7   6       52.21       48.60     14.98 o 
   2   7   6     1604.20     1644.48     59.43 o 
   3   7   6      199.25      225.23     67.52 o 
   4   7   6     1207.29     1454.35    130.91 o 
  -1   8   6     1210.39     1327.07     86.51 o 
   0   8   6       32.16       47.13     38.49 o 
   1   8   6     2791.71     2673.12    108.11 o 
  -2 -10   7      385.59      369.87     72.17 o 
  -1 -10   7     2152.90     2191.45    110.33 o 
   0 -10   7       24.77       51.36     23.45 o 
   1 -10   7     1327.75     1386.21     72.46 o 
   2 -10   7     1278.15     1192.32    107.35 o 
  -3  -9   7      279.62      199.09     61.38 o 
  -2  -9   7     1531.93     1694.37    100.56 o 
  -1  -9   7      118.42      141.16     23.94 o 
   0  -9   7     3004.38     2985.46    100.96 o 
   1  -9   7     1339.50     1382.56     67.51 o 
   2  -9   7      459.23      511.48     41.98 o 
   3  -9   7     2358.84     2528.49    124.97 o 
  -5  -8   7     1538.29     1738.58    158.59 o 
  -4  -8   7      441.17      427.60     66.46 o 
  -3  -8   7     3184.43     3291.91    202.63 o 
  -2  -8   7      263.54      304.61     27.47 o 
  -1  -8   7      988.55      987.73     50.67 o 
   0  -8   7     3550.81     3595.55    109.58 o 
   1  -8   7      341.27      334.96     31.43 o 
   2  -8   7     2185.14     2303.21     85.58 o 
   3  -8   7      852.22      847.39     67.49 o 
   4  -8   7     2242.33     2396.41    119.75 o 
  -6  -7   7     1790.10     1763.39    158.68 o 
  -5  -7   7      540.86      372.89     68.68 o 
  -4  -7   7     3505.02     3853.48    220.56 o 
  -3  -7   7     1312.99     1319.84     67.18 o 
  -2  -7   7     2338.64     2353.89     63.70 o 
  -1  -7   7     4523.81     4415.47     68.06 o 
   0  -7   7      223.24      226.54     18.41 o 
   1  -7   7     4961.06     4661.61    101.10 o 
   2  -7   7      665.61      667.47     39.87 o 
   3  -7   7     2002.00     1885.51     58.14 o 
   4  -7   7     1454.31     1507.28     92.40 o 
   5  -7   7      334.71      359.86     43.75 o 
  -7  -6   7     3638.63     3826.41    249.47 o 
  -6  -6   7        2.48        0.02     23.09 o 
  -5  -6   7     2950.67     2965.17    154.09 o 
  -4  -6   7     1347.92     1410.77     50.49 o 
  -3  -6   7      597.72      590.75     26.88 o 
  -2  -6   7     5816.17     5707.57     90.31 o 
  -1  -6   7      493.47      495.40     16.02 o 
   0  -6   7     2221.32     2187.26     49.85 o 
   1  -6   7      446.33      422.65     22.91 o 
   2  -6   7     4972.22     4831.97     97.14 o 
   3  -6   7     2370.68     2308.93     78.15 o 
   4  -6   7        2.78       -5.61      8.08 o 
   5  -6   7     2075.80     2054.22     69.09 o 
   6  -6   7      160.63      137.63     17.42 o 
   7  -6   7      935.67      834.57    101.66 o 
  -8  -5   7     2728.56     2704.95    159.19 o 
  -7  -5   7        0.01        3.59     10.00 o 
  -6  -5   7     2249.97     2369.15    128.57 o 
  -5  -5   7      637.43      613.96     23.21 o 
  -4  -5   7      551.91      555.76     18.69 o 
  -3  -5   7     5473.13     5652.94     89.42 o 
  -2  -5   7      113.04      112.84      9.46 o 
  -1  -5   7     6366.00     6398.78    111.98 o 
   0  -5   7     1803.34     1774.55     37.42 o 
   1  -5   7     2721.10     2788.90     66.22 o 
   2  -5   7     2827.40     2704.76     62.63 o 
   3  -5   7      589.36      647.29     34.67 o 
   4  -5   7     3039.32     3119.92     70.20 o 
   5  -5   7      538.22      499.05     31.96 o 
   6  -5   7      718.31      727.05     62.30 o 
   7  -5   7     1053.39     1070.09     60.63 o 
  -9  -4   7     1457.24     1502.94    123.48 o 
  -8  -4   7        7.33        9.60     23.79 o 
  -7  -4   7      865.46      820.53     96.05 o 
  -6  -4   7      921.32      918.65     44.44 o 
  -5  -4   7       45.70       62.68      7.58 o 
  -4  -4   7     7473.70     7459.12    118.40 o 
  -3  -4   7      243.18      245.18     12.47 o 
  -2  -4   7     6474.62     6538.57     82.22 o 
  -1  -4   7     9304.94     9296.63    116.90 o 
   0  -4   7     1656.84     1674.84     32.83 o 
   1  -4   7     5824.13     5784.32     93.87 o 
   2  -4   7        6.89       14.19      5.79 o 
   3  -4   7     4313.20     4429.08     85.57 o 
   4  -4   7      301.35      307.12     19.41 o 
   5  -4   7     2110.95     2179.94     70.93 o 
   6  -4   7     2236.91     2281.14     88.82 o 
   7  -4   7      295.62      316.03     31.21 o 
   8  -4   7     1670.07     2117.02    183.53 o 
  -9  -3   7      190.72      184.31     48.39 o 
  -8  -3   7     2670.81     2798.88    128.00 o 
  -7  -3   7     1800.65     1780.93     69.73 o 
  -6  -3   7       23.63       39.00      8.73 o 
  -5  -3   7     7740.70     7837.07    119.07 o 
  -4  -3   7       25.86       34.77      7.28 o 
  -3  -3   7     3405.38     3498.00     51.93 o 
  -2  -3   7     1835.35     1855.83     37.70 o 
  -1  -3   7     1846.91     1824.55     36.96 o 
   0  -3   7     4919.83     4812.14     61.83 o 
   1  -3   7       92.89       90.02      8.35 o 
   2  -3   7     5909.49     6136.64     98.30 o 
   3  -3   7     1916.46     1839.01     56.62 o 
   4  -3   7     2423.82     2463.19     86.98 o 
   5  -3   7     3751.55     3881.96    100.44 o 
   6  -3   7      157.15      112.30     19.50 o 
   7  -3   7     1926.89     1905.03     83.68 o 
   8  -3   7       34.74       30.52     25.77 o 
  -9  -2   7     1114.35      837.57     83.08 o 
  -8  -2   7     1501.49     1375.82    117.91 o 
  -7  -2   7      243.31      227.30     25.38 o 
  -6  -2   7     6158.10     6174.65    129.90 o 
  -5  -2   7      404.94      403.88     18.83 o 
  -4  -2   7     1864.76     1870.65     53.46 o 
  -3  -2   7      710.12      694.83     21.76 o 
  -2  -2   7     1309.30     1309.17     28.33 o 
  -1  -2   7     5767.03     5824.59     72.87 o 
   0  -2   7      238.97      252.61     10.15 o 
   1  -2   7     3989.96     3980.63    106.16 o 
   2  -2   7     3263.49     3337.76     66.87 o 
   3  -2   7      896.84      929.96     44.36 o 
   4  -2   7     5112.10     5148.51    102.57 o 
   5  -2   7       12.27       16.76     13.77 o 
   6  -2   7     2634.68     2736.76     72.55 o 
   7  -2   7      565.05      558.29     34.04 o 
   8  -2   7      772.43      844.94     71.73 o 
  -9  -1   7      547.41      668.03     95.31 o 
  -8  -1   7       32.94        1.79     18.99 o 
  -7  -1   7     3333.73     3306.35    104.68 o 
  -6  -1   7        3.02       20.55      9.71 o 
  -5  -1   7     4737.75     4740.25     62.73 o 
  -4  -1   7     4842.11     4856.54     74.70 o 
  -3  -1   7      987.54     1046.59     32.89 o 
  -2  -1   7     7424.58     7578.33    134.20 o 
  -1  -1   7        1.49        8.75      4.54 o 
   0  -1   7     4816.13     4916.82     75.19 o 
   1  -1   7      918.98      876.09     28.14 o 
   2  -1   7      134.07      120.99      9.93 o 
   3  -1   7     1127.79     1176.37     42.15 o 
   4  -1   7      103.27      110.18     15.16 o 
   5  -1   7     2216.45     2168.42    109.04 o 
   6  -1   7     1501.45     1500.30     51.96 o 
   7  -1   7      914.81      907.00     42.10 o 
  -9   0   7        6.41      -33.20     33.20 o 
  -8   0   7     2266.61     2278.69    157.00 o 
  -7   0   7      841.14      883.25     54.67 o 
  -6   0   7     1833.33     1801.31     47.48 o 
  -5   0   7     3233.83     3188.73     57.76 o 
  -4   0   7       52.04       62.73     11.44 o 
  -3   0   7     9180.50     9060.08    165.82 o 
  -2   0   7      298.90      300.44     13.68 o 
  -1   0   7     5160.39     5183.17     88.60 o 
   0   0   7     1180.53     1225.69     41.43 o 
   1   0   7     1878.74     1871.40     64.24 o 
   2   0   7     4288.58     4183.15     86.85 o 
   3   0   7      200.50      243.52     19.60 o 
   4   0   7     2156.82     2141.49     63.56 o 
   5   0   7     1948.58     2033.50     65.16 o 
   6   0   7      444.50      413.74     27.20 o 
   7   0   7     2314.14     2347.19     64.58 o 
   8   0   7      103.32      126.10     32.87 o 
  -9   1   7     2515.84     2697.99    205.31 o 
  -8   1   7      159.36      184.62     37.83 o 
  -7   1   7     1050.17     1017.82     55.72 o 
  -6   1   7     1639.09     1716.66     49.21 o 
  -5   1   7        5.89       -0.26      8.25 o 
  -4   1   7     3268.34     3323.14     72.47 o 
  -3   1   7      718.65      688.02     24.44 o 
  -2   1   7     4174.11     4208.08     71.80 o 
  -1   1   7     1733.34     1687.36     35.36 o 
   0   1   7     1251.86     1343.31     39.18 o 
   1   1   7     9611.73     9810.33    156.12 o 
   2   1   7      187.88      179.54     16.52 o 
   3   1   7     2341.46     2399.69     64.26 o 
   4   1   7     2672.85     2677.19     73.95 o 
   5   1   7      807.43      827.57     40.53 o 
   6   1   7     1323.03     1414.02     47.70 o 
   7   1   7      112.41      164.45     66.52 o 
  -9   2   7      452.28      457.29     84.28 o 
  -8   2   7     1412.46     1487.96     94.50 o 
  -7   2   7     1715.60     1824.28     62.52 o 
  -6   2   7      121.95      131.34     15.53 o 
  -5   2   7     5703.83     5656.50    109.34 o 
  -4   2   7      872.37      850.34     37.54 o 
  -3   2   7     4518.55     4449.72     99.30 o 
  -2   2   7     3177.66     3137.97     68.91 o 
  -1   2   7       23.65       36.06      5.33 o 
   0   2   7     3975.23     3913.89     81.59 o 
   1   2   7      242.81      268.38     20.34 o 
   2   2   7     2811.69     2928.92     74.09 o 
   3   2   7     2210.34     2290.21     52.54 o 
   4   2   7      690.66      643.73     34.10 o 
   5   2   7     2490.17     2531.36     76.97 o 
   6   2   7        2.41       14.97     12.03 o 
   7   2   7     1941.85     2009.76    157.60 o 
  -8   3   7     2362.48     2357.24    122.37 o 
  -7   3   7       70.29      104.12     37.10 o 
  -6   3   7     3411.71     3337.07     80.62 o 
  -5   3   7       10.55       -2.91      9.65 o 
  -4   3   7     4993.39     5000.79    128.80 o 
  -3   3   7      578.62      563.33     34.66 o 
  -2   3   7       42.67       57.35      9.41 o 
  -1   3   7     1499.24     1469.22     59.30 o 
   0   3   7      313.08      335.34     18.45 o 
   1   3   7      451.07      476.80     23.60 o 
   2   3   7     3188.85     3246.27     84.22 o 
   3   3   7      436.67      422.88     22.15 o 
   4   3   7     3083.74     3130.75    129.91 o 
   5   3   7      882.49      822.36     35.85 o 
   6   3   7     1586.47     1539.85     78.81 o 
  -8   4   7        5.32      -51.01     51.01 o 
  -7   4   7     3069.75     2900.69    121.73 o 
  -6   4   7     1428.62     1403.62     72.81 o 
  -5   4   7     2376.85     2298.89     69.70 o 
  -4   4   7     1075.95     1101.50     54.80 o 
  -3   4   7       90.50       58.17     18.01 o 
  -2   4   7     4970.39     4956.96    110.68 o 
  -1   4   7      686.95      635.55     23.67 o 
   0   4   7     2302.07     2453.28     66.39 o 
   1   4   7     4502.91     4508.90     94.86 o 
   2   4   7      111.53       81.83     20.54 o 
   3   4   7     3719.03     3861.28    100.10 o 
   4   4   7      558.26      556.51     32.74 o 
   5   4   7      912.43      916.27     51.67 o 
  -7   5   7     1642.96     1520.97     85.70 o 
  -6   5   7     1126.89     1044.16     81.11 o 
  -5   5   7     2582.63     2646.21     71.16 o 
  -4   5   7        6.63        6.63     14.02 o 
  -3   5   7     3700.28     3743.74    109.62 o 
  -2   5   7      900.89      840.34     45.26 o 
  -1   5   7     1791.43     1862.22     61.87 o 
   0   5   7     2492.72     2509.78     74.05 o 
   1   5   7      209.26      199.22     18.92 o 
   2   5   7     2080.79     2077.15     61.48 o 
   3   5   7      573.19      558.15     28.65 o 
   4   5   7     1377.93     1396.49     49.81 o 
   5   5   7     1270.25     1381.43    124.32 o 
  -7   6   7     1339.71     1392.56    118.82 o 
  -6   6   7     1602.18     1621.73     89.88 o 
  -5   6   7      108.21      114.96     17.14 o 
  -4   6   7     3330.99     3296.76     82.23 o 
  -3   6   7      803.98      772.52     45.37 o 
  -2   6   7     1221.48     1276.78     60.16 o 
  -1   6   7     4163.14     4061.32    103.58 o 
   0   6   7        2.02       -4.37     10.35 o 
   1   6   7     2277.07     2330.53     67.35 o 
   2   6   7      540.88      512.80     47.59 o 
   3   6   7     1766.44     1888.66     85.12 o 
   4   6   7     2587.99     2684.42    174.16 o 
  -5   7   7     1532.79     1413.69    111.37 o 
  -4   7   7     1519.58     1500.41     88.99 o 
  -3   7   7      559.64      546.63     65.05 o 
  -2   7   7     2094.75     2127.87     77.54 o 
  -1   7   7       32.01       -7.46     15.62 o 
   0   7   7     3160.26     3149.35     97.59 o 
   1   7   7     1745.18     1774.20    102.93 o 
   2   7   7      598.14      618.56     78.59 o 
   3   7   7     1494.47     1723.98    142.23 o 
  -1   8   7     1347.82     1407.83    129.41 o 
   0   8   7     1200.52     1154.17    131.57 o 
  -2 -10   8      211.87      340.93     60.05 o 
  -1 -10   8     2248.60     2379.81    170.07 o 
   0 -10   8     1422.56     1503.52     73.44 o 
   1 -10   8      454.52      538.39     54.83 o 
  -3  -9   8      401.81      521.28     78.78 o 
  -2  -9   8      276.69      476.47     57.09 o 
  -1  -9   8     2032.88     1955.01     79.82 o 
   0  -9   8       87.69      109.02     23.91 o 
   1  -9   8     3510.64     3448.92    114.66 o 
   2  -9   8      646.01      704.00     62.78 o 
  -4  -8   8      619.51      612.91     95.99 o 
  -3  -8   8     2094.23     2347.11    166.10 o 
  -2  -8   8     2599.21     2649.58     88.82 o 
  -1  -8   8       60.43       55.85     18.45 o 
   0  -8   8     2879.41     3002.39     98.11 o 
   1  -8   8       20.64       59.14     17.37 o 
   2  -8   8      460.87      453.53     39.84 o 
   3  -8   8     1780.83     1918.84    114.99 o 
   4  -8   8      244.08      215.13     71.27 o 
  -6  -7   8     2164.37     2157.33    178.23 o 
  -5  -7   8     1047.48     1081.55    111.72 o 
  -4  -7   8     1084.24     1172.11    112.41 o 
  -3  -7   8     3919.07     4090.99    109.46 o 
  -2  -7   8       82.41       78.96     11.29 o 
  -1  -7   8     3181.39     3175.46     71.99 o 
   0  -7   8      361.27      392.48     26.43 o 
   1  -7   8      937.62      980.94     39.32 o 
   2  -7   8     2474.07     2455.65    120.50 o 
   3  -7   8       29.37       44.86     12.19 o 
   4  -7   8     2435.59     2511.07    124.67 o 
  -7  -6   8     1557.95     1485.77    140.95 o 
  -6  -6   8     1649.18     1607.63     82.80 o 
  -5  -6   8      368.07      363.17     36.05 o 
  -4  -6   8     2428.41     2411.42     98.35 o 
  -3  -6   8      167.70      184.51     14.98 o 
  -2  -6   8     6246.25     6320.21     92.82 o 
  -1  -6   8      250.62      238.13     18.68 o 
   0  -6   8      564.39      621.99     25.45 o 
   1  -6   8     4041.81     3977.89    185.74 o 
   2  -6   8      192.13      163.03     17.24 o 
   3  -6   8     3157.66     3218.39    163.21 o 
   4  -6   8     1394.00     1318.39     83.01 o 
   5  -6   8      764.92      751.68     58.70 o 
   6  -6   8     1186.47     1131.37     69.28 o 
   7  -6   8      162.05      141.41     37.39 o 
  -8  -5   8     1343.45     1228.63    104.72 o 
  -7  -5   8     1977.47     2089.12    141.97 o 
  -6  -5   8      180.36      183.52     45.20 o 
  -5  -5   8     3715.82     3818.22    112.01 o 
  -4  -5   8      382.60      401.19     23.64 o 
  -3  -5   8     4523.19     4547.15    116.63 o 
  -2  -5   8     1716.69     1762.16     43.27 o 
  -1  -5   8     1211.07     1218.84     27.58 o 
   0  -5   8     3489.77     3390.92     65.03 o 
   1  -5   8      209.01      202.04      9.84 o 
   2  -5   8     3692.75     3667.14     82.34 o 
   3  -5   8      226.92      273.45     17.70 o 
   4  -5   8     1908.67     1910.09     77.25 o 
   5  -5   8     3187.03     3278.34     93.89 o 
   6  -5   8        4.86       22.30     10.57 o 
   7  -5   8     1794.41     1725.43     94.49 o 
  -8  -4   8      679.87      669.45     58.73 o 
  -7  -4   8      871.58      979.61     70.49 o 
  -6  -4   8     2060.16     2021.47     76.05 o 
  -5  -4   8       23.55       17.01      7.19 o 
  -4  -4   8     3837.09     3893.47     60.58 o 
  -3  -4   8       26.83       25.16      6.17 o 
  -2  -4   8      170.24      183.87     12.63 o 
  -1  -4   8     3186.80     3206.34     56.22 o 
   0  -4   8      373.32      377.30     22.09 o 
   1  -4   8     1840.76     1847.25     45.06 o 
   2  -4   8     2490.54     2534.27     59.29 o 
   3  -4   8      965.10      960.96     35.86 o 
   4  -4   8     2333.79     2244.13    136.37 o 
   5  -4   8       15.29       27.71     12.23 o 
   6  -4   8     2468.21     2487.19    134.19 o 
   7  -4   8      692.57      665.08     41.66 o 
  -8  -3   8      639.40      606.06    155.54 o 
  -7  -3   8     2384.37     2344.30     83.98 o 
  -6  -3   8      204.93      139.12     19.60 o 
  -5  -3   8     3103.51     3115.74     57.02 o 
  -4  -3   8      945.65     1000.58     27.47 o 
  -3  -3   8      203.51      204.60      9.78 o 
  -2  -3   8     2476.66     2512.22     52.04 o 
  -1  -3   8     1261.66     1224.89     38.97 o 
   0  -3   8     6861.30     6880.99     94.28 o 
   1  -3   8     2968.76     2948.39     69.05 o 
   2  -3   8      684.11      693.90     41.34 o 
   3  -3   8     5339.38     5253.09    166.86 o 
   4  -3   8       37.70       21.31     17.46 o 
   5  -3   8     2419.21     2403.58     67.47 o 
   6  -3   8      689.25      662.66     40.10 o 
   7  -3   8      477.94      480.86     36.54 o 
  -8  -2   8     3221.07     3113.17    111.51 o 
  -7  -2   8      421.91      401.20     32.99 o 
  -6  -2   8     3164.64     3157.39     96.80 o 
  -5  -2   8     2804.06     2841.62     54.75 o 
  -4  -2   8       91.74      103.12      9.95 o 
  -3  -2   8     2398.27     2490.81     45.86 o 
  -2  -2   8       45.89       49.39      8.33 o 
  -1  -2   8     4705.28     4679.21     72.73 o 
   0  -2   8     2255.54     2262.13     41.55 o 
   1  -2   8     1586.95     1562.87     41.89 o 
   2  -2   8     2833.94     2830.05     67.38 o 
   3  -2   8      245.34      243.35     16.67 o 
   4  -2   8     4392.98     4427.54    105.24 o 
   5  -2   8     1053.24     1051.02     48.12 o 
   6  -2   8      400.29      410.91     24.78 o 
   7  -2   8     2580.48     2537.00     96.86 o 
  -9  -1   8     1547.32     1398.75    138.51 o 
  -8  -1   8      877.26      888.21     56.53 o 
  -7  -1   8     2123.45     2066.45     80.22 o 
  -6  -1   8     1022.58     1034.57     44.74 o 
  -5  -1   8     1204.78     1185.78     26.62 o 
  -4  -1   8     6442.05     6734.65    105.63 o 
  -3  -1   8     1278.32     1351.07     38.67 o 
  -2  -1   8     4795.61     4764.97     94.52 o 
  -1  -1   8     2582.03     2688.69     61.84 o 
   0  -1   8      634.69      624.96     33.30 o 
   1  -1   8     6155.86     5834.40    137.57 o 
   2  -1   8     1019.51     1066.40     34.10 o 
   3  -1   8     3903.48     3936.59     76.36 o 
   4  -1   8     1523.86     1522.78     53.93 o 
   5  -1   8     1138.67     1077.43     47.18 o 
   6  -1   8     3193.97     3253.05     76.02 o 
   7  -1   8        1.48        0.25     17.58 o 
  -9   0   8      134.59      143.83     43.76 o 
  -8   0   8      871.37      819.17     53.33 o 
  -7   0   8     1765.55     1830.70     75.77 o 
  -6   0   8      348.64      357.08     19.89 o 
  -5   0   8     2731.19     2796.18     63.97 o 
  -4   0   8     1064.40     1051.13     35.51 o 
  -3   0   8     4002.37     4097.54     90.43 o 
  -2   0   8     4429.32     4435.91     78.74 o 
  -1   0   8      235.60      251.38     19.07 o 
   0   0   8     2898.10     2908.74     71.60 o 
   1   0   8     1172.19     1188.86     34.59 o 
   2   0   8     5364.35     5391.84    135.52 o 
   3   0   8     2026.45     2012.47     44.42 o 
   4   0   8      159.58      191.79     22.60 o 
   5   0   8     2397.82     2436.82     74.75 o 
   6   0   8        5.45       14.89     11.54 o 
   7   0   8     1186.34     1223.46     65.03 o 
  -9   1   8     1464.65     1465.29    148.62 o 
  -8   1   8     2655.47     2663.49    101.49 o 
  -7   1   8       32.61       17.22     16.00 o 
  -6   1   8     3868.83     3823.84     84.22 o 
  -5   1   8     1337.60     1368.70     43.06 o 
  -4   1   8     2117.28     2101.03     62.50 o 
  -3   1   8     3061.95     3077.45     71.22 o 
  -2   1   8     1176.85     1125.07     37.46 o 
  -1   1   8     3866.91     3870.67     88.59 o 
   0   1   8      672.92      643.62     31.54 o 
   1   1   8     6122.16     6200.92    122.80 o 
   2   1   8     2898.54     2963.62     72.00 o 
   3   1   8      203.40      204.46     17.56 o 
   4   1   8     3299.19     3433.57     87.90 o 
   5   1   8      454.54      544.36     54.39 o 
   6   1   8      885.07      960.89     50.31 o 
   7   1   8     1615.81     1637.77    132.57 o 
  -8   2   8        0.63        1.32     27.26 o 
  -7   2   8     1603.02     1523.53     72.49 o 
  -6   2   8     1017.58     1050.98     40.28 o 
  -5   2   8     1740.67     1743.61     52.05 o 
  -4   2   8     3848.37     3714.64    102.07 o 
  -3   2   8        9.70        7.66      6.42 o 
  -2   2   8     4876.75     4707.86    108.13 o 
  -1   2   8     4713.46     4556.54    119.53 o 
   0   2   8     3743.45     3770.12     88.58 o 
   1   2   8     3719.71     3685.75     87.64 o 
   2   2   8      403.19      370.09     24.94 o 
   3   2   8     3967.01     3997.53    119.21 o 
   4   2   8      351.27      358.75     34.54 o 
   5   2   8     1042.64     1162.85     63.20 o 
   6   2   8     1212.99     1241.10     67.38 o 
  -8   3   8     2880.36     2892.77    210.10 o 
  -7   3   8      923.27      934.79     57.05 o 
  -6   3   8      833.18      854.25     37.57 o 
  -5   3   8     4926.16     5147.34    107.21 o 
  -4   3   8       17.19        7.30     11.63 o 
  -3   3   8     5793.71     5668.98    143.24 o 
  -2   3   8     5863.20     6007.93    144.53 o 
  -1   3   8     4247.62     4288.94     85.19 o 
   0   3   8     4518.00     4611.74     88.43 o 
   1   3   8      645.83      619.55     33.05 o 
   2   3   8     3511.30     3455.11     89.40 o 
   3   3   8       18.84      -10.31     27.70 o 
   4   3   8     1663.10     1588.84     75.26 o 
   5   3   8     1406.66     1496.41     58.85 o 
  -8   4   8     1119.22     1395.26    149.62 o 
  -7   4   8      551.66      607.60     58.92 o 
  -6   4   8     3167.25     3101.94     81.40 o 
  -5   4   8      206.46      199.28     19.32 o 
  -4   4   8     1147.04     1094.38     89.85 o 
  -3   4   8     1554.63     1650.94     67.05 o 
  -2   4   8     2169.51     2116.39     77.33 o 
  -1   4   8     3712.79     3597.15     94.17 o 
   0   4   8       21.51       17.21     10.64 o 
   1   4   8     3245.60     3216.60     80.74 o 
   2   4   8     1802.25     1893.89     82.03 o 
   3   4   8      870.46      949.57     46.30 o 
   4   4   8     2627.72     2755.74     90.14 o 
  -7   5   8     2757.42     3015.32    222.85 o 
  -6   5   8       14.60       -8.64     13.96 o 
  -5   5   8     1641.09     1588.27     54.29 o 
  -4   5   8     1914.27     2001.54     80.11 o 
  -3   5   8     1153.82     1134.66     56.54 o 
  -2   5   8     3169.70     3105.27    127.40 o 
  -1   5   8       27.56       55.37     16.06 o 
   0   5   8     2305.73     2445.98     75.81 o 
   1   5   8     2096.08     2160.96     64.36 o 
   2   5   8      384.26      416.24     26.32 o 
   3   5   8     3029.58     2926.38    105.11 o 
   4   5   8        1.05       13.63     31.44 o 
  -6   6   8     2009.52     1982.73    154.08 o 
  -5   6   8     3379.32     3391.26    111.17 o 
  -4   6   8      480.70      431.52     29.44 o 
  -3   6   8     3845.37     3977.59    122.44 o 
  -2   6   8      141.87      155.55     20.09 o 
  -1   6   8     1646.59     1770.86     90.10 o 
   0   6   8     1449.29     1417.01     57.99 o 
   1   6   8      140.20      138.72     33.87 o 
   2   6   8     1321.77     1411.22    106.04 o 
   3   6   8       12.75       38.26     18.47 o 
  -4   7   8     2912.57     2943.44    176.69 o 
  -3   7   8       60.40       41.12     27.27 o 
  -2   7   8     1332.69     1301.91    121.36 o 
  -1   7   8      855.02      836.63     70.42 o 
   0   7   8      719.68      767.84     63.87 o 
   1   7   8     2513.17     2481.50    171.69 o 
   0 -10   9     2187.61     2391.37    125.20 o 
  -1  -9   9     1938.15     2039.43     99.43 o 
   0  -9   9      297.74      348.99     42.01 o 
   1  -9   9     1861.75     1857.31    102.60 o 
   2  -9   9     1465.77     1629.00    141.35 o 
  -4  -8   9     1968.32     1859.11    153.22 o 
  -3  -8   9        9.76       31.00     25.06 o 
  -2  -8   9     2775.00     2817.03    121.16 o 
  -1  -8   9     2743.71     2663.96    111.90 o 
   0  -8   9      630.26      678.29     45.21 o 
   1  -8   9     1674.88     1691.70     94.40 o 
   2  -8   9        6.34       -1.91     20.22 o 
   3  -8   9     3292.35     3108.69    154.97 o 
  -5  -7   9     1575.07     1767.88    152.43 o 
  -4  -7   9      101.68      171.31     52.56 o 
  -3  -7   9     1640.38     1553.06     62.01 o 
  -2  -7   9     1213.40     1207.24     45.38 o 
  -1  -7   9      492.45      546.20     33.75 o 
   0  -7   9     2562.75     2491.86    113.52 o 
   1  -7   9       38.70       39.28     11.67 o 
   2  -7   9     3089.13     2988.64    212.22 o 
   3  -7   9      754.59      780.19     49.59 o 
   4  -7   9     1313.35     1463.15    280.33 o 
  -7  -6   9      136.42       90.61     32.55 o 
  -6  -6   9     2971.85     2875.41    202.45 o 
  -5  -6   9      102.63      106.49     20.87 o 
  -4  -6   9     1436.24     1520.59     60.50 o 
  -3  -6   9      895.45      904.41     36.88 o 
  -2  -6   9     2345.99     2363.41     83.82 o 
  -1  -6   9     2045.17     2077.29     54.80 o 
   0  -6   9       84.59       95.09     14.02 o 
   1  -6   9     4118.64     3954.63    204.40 o 
   2  -6   9     1301.73     1308.00     60.14 o 
   3  -6   9      921.64      870.89     50.83 o 
   4  -6   9     2782.69     2730.04    172.83 o 
   5  -6   9      227.66      219.08     42.89 o 
   6  -6   9     1381.30     1335.39    113.76 o 
  -8  -5   9      218.01      193.12     52.35 o 
  -7  -5   9     2411.06     2293.87    110.00 o 
  -6  -5   9      136.75      123.49     24.26 o 
  -5  -5   9     2348.01     2386.58    115.20 o 
  -4  -5   9     1776.37     1788.88     56.09 o 
  -3  -5   9      450.92      432.84     30.97 o 
  -2  -5   9     4916.55     4867.46    107.10 o 
  -1  -5   9      237.72      248.38     13.42 o 
   0  -5   9     2862.14     2786.62    102.14 o 
   1  -5   9     2773.09     2684.65     65.91 o 
   2  -5   9      953.60      962.50     38.09 o 
   3  -5   9     1127.72     1140.68     45.40 o 
   4  -5   9        1.89       17.24     14.57 o 
   5  -5   9     2288.56     2436.84     79.58 o 
   6  -5   9     1743.42     1674.94    133.27 o 
  -8  -4   9     1599.85     1683.54     97.19 o 
  -7  -4   9      181.61      163.70     28.90 o 
  -6  -4   9     2378.89     2418.29     82.32 o 
  -5  -4   9     4850.87     4707.22    106.09 o 
  -4  -4   9      419.34      383.88     25.46 o 
  -3  -4   9     7101.69     7187.31    123.53 o 
  -2  -4   9      956.09      926.80     32.66 o 
  -1  -4   9     9015.00     8978.34    133.97 o 
   0  -4   9     1559.72     1534.39     81.30 o 
   1  -4   9     3158.39     3195.16    159.23 o 
   2  -4   9     2714.24     2793.75     64.73 o 
   3  -4   9      171.43      159.50     22.54 o 
   4  -4   9     1363.70     1417.62     62.10 o 
   5  -4   9      992.27     1022.53     56.46 o 
   6  -4   9      649.75      565.30     48.53 o 
   7  -4   9     1629.92     1871.98    144.69 o 
  -8  -3   9      429.12      459.00     49.84 o 
  -7  -3   9      964.84      922.76     51.07 o 
  -6  -3   9     2014.79     2032.03     56.34 o 
  -5  -3   9       27.20       40.10      9.84 o 
  -4  -3   9     4144.09     4265.36     92.99 o 
  -3  -3   9      259.37      254.73     13.60 o 
  -2  -3   9     3438.00     3380.70     96.10 o 
  -1  -3   9     3958.31     3964.55     77.24 o 
   0  -3   9     3421.74     3445.42     89.01 o 
   1  -3   9     4308.35     4326.94     89.97 o 
   2  -3   9      787.96      745.78     38.93 o 
   3  -3   9     2147.43     2095.50     74.78 o 
   4  -3   9     2437.92     2493.98     75.41 o 
   5  -3   9      210.94      211.75     24.07 o 
   6  -3   9     1093.17     1276.00    105.09 o 
   7  -3   9      153.99      162.09     63.56 o 
  -8  -2   9     1618.78     1661.13     75.62 o 
  -7  -2   9     1846.58     1768.34     73.45 o 
  -6  -2   9      199.55      192.56     21.25 o 
  -5  -2   9     4074.70     4304.70     86.19 o 
  -4  -2   9     1194.68     1195.43     38.68 o 
  -3  -2   9     2584.54     2562.28     55.20 o 
  -2  -2   9     3529.27     3676.19     71.32 o 
  -1  -2   9      123.34      123.98      9.77 o 
   0  -2   9     7031.11     6975.38    155.19 o 
   1  -2   9      769.01      806.42     38.88 o 
   2  -2   9     1747.32     1808.91     51.27 o 
   3  -2   9     4606.27     4729.65    141.56 o 
   4  -2   9     1469.85     1501.17     53.84 o 
   5  -2   9     2123.98     2262.31     87.69 o 
   6  -2   9      164.50      133.79     27.54 o 
   7  -2   9     1504.59     1619.73    136.28 o 
  -8  -1   9     3107.31     3047.47    107.87 o 
  -7  -1   9        0.01       -9.40     14.80 o 
  -6  -1   9     3871.60     3682.31     96.03 o 
  -5  -1   9      943.01      935.18     27.33 o 
  -4  -1   9     3258.50     3126.22     76.24 o 
  -3  -1   9     7410.63     7434.03    138.64 o 
  -2  -1   9        3.68        0.76      6.18 o 
  -1  -1   9     2180.07     2184.34     57.85 o 
   0  -1   9     1076.04     1089.61     40.11 o 
   1  -1   9     2243.61     2232.63     85.52 o 
   2  -1   9     4227.01     4273.93    117.01 o 
   3  -1   9      207.97      200.26     21.25 o 
   4  -1   9     3290.67     3531.85    114.54 o 
   5  -1   9      590.94      581.85     57.13 o 
   6  -1   9     1795.82     1626.07     94.89 o 
   7  -1   9     1968.46     1864.75    102.16 o 
  -9   0   9     2073.40     1794.60    157.85 o 
  -8   0   9      174.56      194.24     33.66 o 
  -7   0   9     4132.45     4070.67    125.07 o 
  -6   0   9     1349.43     1303.57     52.65 o 
  -5   0   9     2465.56     2420.29     63.81 o 
  -4   0   9     3818.43     3922.02     81.71 o 
  -3   0   9      722.14      693.44     25.85 o 
  -2   0   9     7344.45     7322.29    141.51 o 
  -1   0   9      451.65      489.87     31.22 o 
   0   0   9      900.90      906.63     37.44 o 
   1   0   9     5611.50     5365.48    136.17 o 
   2   0   9      331.95      307.30     28.89 o 
   3   0   9     2605.39     2565.78     89.49 o 
   4   0   9     2514.41     2592.95     93.14 o 
   5   0   9      887.93      909.52     55.43 o 
   6   0   9     1592.67     1649.80     78.09 o 
   7   0   9      202.84      123.61     42.67 o 
  -8   1   9     1849.59     1915.44    105.10 o 
  -7   1   9     2528.49     2412.09     92.40 o 
  -6   1   9      547.48      554.25     35.00 o 
  -5   1   9     4219.68     4215.86    118.85 o 
  -4   1   9      194.81      183.18     18.71 o 
  -3   1   9     5022.98     5058.71     96.45 o 
  -2   1   9     2003.93     1892.08     68.24 o 
  -1   1   9     2031.54     1958.95     92.96 o 
   0   1   9     5916.20     5804.28    119.85 o 
   1   1   9        9.15       -0.86     13.39 o 
   2   1   9     3007.99     3186.69     81.29 o 
   3   1   9      967.85      952.62     52.72 o 
   4   1   9      680.46      628.93     45.91 o 
   5   1   9     2621.90     2705.22    130.34 o 
   6   1   9       60.11       45.67     68.49 o 
  -8   2   9      628.08      559.38     82.55 o 
  -7   2   9      163.27      168.97     25.50 o 
  -6   2   9     3030.32     3016.37     76.32 o 
  -5   2   9      227.19      199.07     23.75 o 
  -4   2   9     3522.47     3660.29     91.44 o 
  -3   2   9     2002.63     1913.31     52.58 o 
  -2   2   9      545.71      537.71     21.35 o 
  -1   2   9     4815.77     4877.79    130.27 o 
   0   2   9       28.96       48.22     12.72 o 
   1   2   9     1285.31     1331.95     48.09 o 
   2   2   9     1157.57     1178.85     45.60 o 
   3   2   9      871.45      907.66     53.92 o 
   4   2   9     3412.85     3464.69    116.57 o 
   5   2   9       39.65        0.44     28.89 o 
  -7   3   9     1655.30     1811.06    147.59 o 
  -6   3   9      537.77      510.55     32.38 o 
  -5   3   9     2387.14     2455.19     81.27 o 
  -4   3   9     1511.70     1563.76     57.32 o 
  -3   3   9      182.25      182.38     18.74 o 
  -2   3   9     4904.21     4705.98    113.48 o 
  -1   3   9      844.56      773.43     39.85 o 
   0   3   9     2149.78     2172.52     67.49 o 
   1   3   9     3462.21     3511.46     91.58 o 
   2   3   9      100.23       74.37     16.62 o 
   3   3   9     5099.86     5315.75    152.70 o 
   4   3   9        9.45       20.41     16.07 o 
   5   3   9     2448.03     2599.07    178.53 o 
  -6   4   9     2143.16     2142.46     83.28 o 
  -5   4   9     1861.02     1848.08     61.74 o 
  -4   4   9      107.20      135.84     20.20 o 
  -3   4   9     1919.75     1926.59     76.97 o 
  -2   4   9       75.98       98.25     19.64 o 
  -1   4   9     2142.82     2062.38     61.76 o 
   0   4   9     2645.97     2595.57     70.52 o 
   1   4   9      202.91      195.49     19.90 o 
   2   4   9     3380.94     3361.00    114.96 o 
   3   4   9       40.05       42.53     20.65 o 
   4   4   9     1555.04     1650.88    141.38 o 
  -6   5   9     1317.65     1287.01    135.24 o 
  -5   5   9       89.17       80.91     18.03 o 
  -4   5   9     2676.82     2671.05     97.10 o 
  -3   5   9      244.63      224.38     33.24 o 
  -2   5   9     1251.21     1244.06     62.49 o 
  -1   5   9     1260.60     1309.21     55.21 o 
   0   5   9      132.37      143.45     25.52 o 
   1   5   9     2980.47     3061.80     82.41 o 
   2   5   9      100.56       97.18     21.40 o 
   3   5   9     1514.46     1491.70     94.03 o 
  -4   6   9      558.79      556.88     66.03 o 
  -3   6   9      909.67      794.73     60.45 o 
  -2   6   9     1540.33     1510.31     70.69 o 
  -1   6   9        3.99      -15.30     15.30 o 
   0   6   9     2074.61     2081.35     84.17 o 
   1   6   9      438.38      578.08     79.00 o 
   2   6   9     1122.64     1279.14    111.06 o 
  -1   7   9     1796.70     1940.75    156.87 o 
  -1  -9  10      433.40      347.24     60.29 o 
   0  -9  10     1993.74     1949.16    106.31 o 
   1  -9  10       13.63      -19.57     34.74 o 
  -4  -8  10     1696.91     1769.64    160.17 o 
  -3  -8  10     1253.54     1372.45    125.43 o 
  -2  -8  10      735.91      770.91     59.56 o 
  -1  -8  10     3183.94     3309.66    131.12 o 
   0  -8  10      251.29      243.67     38.99 o 
   1  -8  10     1517.05     1660.83    150.76 o 
   2  -8  10      758.22      691.19     65.76 o 
  -5  -7  10     3422.15     3693.10    225.63 o 
  -4  -7  10     1264.78     1194.43    111.11 o 
  -3  -7  10     1051.34     1002.97     50.61 o 
  -2  -7  10     2522.33     2376.10     82.54 o 
  -1  -7  10       20.46       17.01      9.09 o 
   0  -7  10     2491.65     2407.70    103.74 o 
   1  -7  10     2080.82     2042.00     76.99 o 
   2  -7  10      304.99      226.01     31.70 o 
   3  -7  10     2439.90     2588.92    127.81 o 
  -6  -6  10     1480.87     1443.85    131.88 o 
  -5  -6  10     2718.41     2519.35    172.28 o 
  -4  -6  10      159.20      169.30     17.93 o 
  -3  -6  10     2601.01     2522.66     70.36 o 
  -2  -6  10      175.08      181.90     22.59 o 
  -1  -6  10     2927.85     2795.93    190.58 o 
   0  -6  10     2561.14     2503.38    149.24 o 
   1  -6  10      462.23      487.76     36.08 o 
   2  -6  10     3583.32     3401.00    184.01 o 
   3  -6  10      160.47      211.73     57.84 o 
   4  -6  10     2003.20     1910.48    179.97 o 
   5  -6  10     1646.93     1660.86    125.08 o 
  -7  -5  10      919.25      966.03     94.17 o 
  -6  -5  10     2941.01     2860.67    118.31 o 
  -5  -5  10      246.37      238.35     21.51 o 
  -4  -5  10     4039.00     4014.48     97.21 o 
  -3  -5  10      604.46      603.26     57.96 o 
  -2  -5  10     3354.75     3480.25    101.41 o 
  -1  -5  10     1846.67     2027.37    206.99 o 
   0  -5  10      314.17      345.21     37.22 o 
   1  -5  10     3316.42     3376.74    161.71 o 
   2  -5  10      503.30      474.19     37.75 o 
   3  -5  10     1393.51     1374.01     99.07 o 
   4  -5  10     1936.93     2026.16    234.48 o 
   5  -5  10      336.83      243.11     46.64 o 
  -8  -4  10      145.59      130.22     33.98 o 
  -7  -4  10     1770.42     1712.02    156.35 o 
  -6  -4  10      163.37      150.66     21.19 o 
  -5  -4  10     4271.34     4356.84    103.50 o 
  -4  -4  10     1796.40     1800.64     58.55 o 
  -3  -4  10     1394.03     1392.02     57.40 o 
  -2  -4  10     4833.10     4739.68     84.22 o 
  -1  -4  10       48.76       21.94      9.63 o 
   0  -4  10     3660.73     3549.63    140.43 o 
   1  -4  10     2667.00     2639.83     75.81 o 
   2  -4  10     2054.24     2078.16     97.82 o 
   3  -4  10     4548.30     4677.67    127.33 o 
   4  -4  10      115.47      116.98     18.48 o 
   5  -4  10     3527.46     3694.72    156.45 o 
  -8  -3  10     3648.92     3289.20    211.51 o 
  -7  -3  10        3.96      -12.75     12.75 o 
  -6  -3  10     2106.36     2143.80     60.49 o 
  -5  -3  10     1517.17     1495.51     48.73 o 
  -4  -3  10     1385.16     1479.69     73.31 o 
  -3  -3  10     3000.40     3144.57     72.33 o 
  -2  -3  10       11.43       14.50      9.01 o 
  -1  -3  10     5200.73     5202.43    192.71 o 
   0  -3  10      982.98      968.10     32.73 o 
   1  -3  10     2899.85     2885.91     85.22 o 
   2  -3  10     4814.54     4930.94    162.89 o 
   3  -3  10      167.28      161.84     21.25 o 
   4  -3  10     3351.58     3427.44    110.26 o 
   5  -3  10      112.38      116.27     23.96 o 
   6  -3  10      479.81      426.72     73.06 o 
  -8  -2  10       11.33       12.39     17.93 o 
  -7  -2  10     1926.57     1817.50     97.70 o 
  -6  -2  10     1318.06     1358.55     47.24 o 
  -5  -2  10      838.66      824.96     34.86 o 
  -4  -2  10     4179.60     4166.23    111.63 o 
  -3  -2  10        0.61       16.85      9.62 o 
  -2  -2  10     3649.17     3752.05     75.22 o 
  -1  -2  10     2633.02     2657.53     63.62 o 
   0  -2  10     2718.65     2916.71    111.02 o 
   1  -2  10     3597.46     3715.91    159.33 o 
   2  -2  10       14.36       13.30     11.15 o 
   3  -2  10     3895.59     3629.48    119.92 o 
   4  -2  10      360.60      362.59     36.45 o 
   5  -2  10      428.82      453.01     44.74 o 
   6  -2  10     1784.10     1894.55    146.07 o 
  -8  -1  10     1548.19     1589.75    132.66 o 
  -7  -1  10      815.85      837.42     44.38 o 
  -6  -1  10      821.53      824.06     41.26 o 
  -5  -1  10     2842.34     2900.51     71.87 o 
  -4  -1  10       97.11       80.01     11.56 o 
  -3  -1  10     4265.04     4718.04    153.18 o 
  -2  -1  10     4107.06     4087.06    114.31 o 
  -1  -1  10       40.29       29.48     12.33 o 
   0  -1  10     3908.93     3899.30     79.46 o 
   1  -1  10        0.77        4.78     11.90 o 
   2  -1  10     3427.10     3463.33    105.53 o 
   3  -1  10      761.14      747.10     46.18 o 
   4  -1  10      956.57      869.77     52.12 o 
   5  -1  10     1477.15     1386.88     69.86 o 
   6  -1  10       51.12       60.68     36.72 o 
  -8   0  10     1761.17     1512.56     91.37 o 
  -7   0  10      190.99      172.43     22.23 o 
  -6   0  10     3639.45     3668.12     98.76 o 
  -5   0  10      549.77      470.34     29.92 o 
  -4   0  10     1433.97     1589.37     52.83 o 
  -3   0  10     2860.85     2806.40     60.35 o 
  -2   0  10     1242.63     1222.59     35.90 o 
  -1   0  10     4633.25     4649.29    117.28 o 
   0   0  10      743.13      736.86     30.19 o 
   1   0  10     4938.01     4866.04    131.71 o 
   2   0  10      840.63      789.67     47.11 o 
   3   0  10      882.04      843.63     50.28 o 
   4   0  10     3327.23     3247.42    111.72 o 
   5   0  10       10.29       43.67     27.37 o 
   6   0  10     1117.30     1168.29    109.95 o 
  -7   1  10     3242.41     3287.42    137.65 o 
  -6   1  10      279.97      259.43     36.39 o 
  -5   1  10     1653.62     1818.79     92.03 o 
  -4   1  10     1030.81     1037.62     45.62 o 
  -3   1  10      586.49      624.15     35.21 o 
  -2   1  10     2869.48     2851.65     91.53 o 
  -1   1  10       39.20       42.88     13.57 o 
   0   1  10     2278.79     2420.06     66.67 o 
   1   1  10     3165.70     3015.79     99.32 o 
   2   1  10      221.07      238.38     27.26 o 
   3   1  10     2135.86     2076.83    103.43 o 
   4   1  10      242.10      193.74     27.02 o 
   5   1  10     1969.57     1955.40    109.57 o 
  -6   2  10     3403.74     3377.83    177.14 o 
  -5   2  10     2571.87     2614.49    117.87 o 
  -4   2  10      654.66      655.97     37.37 o 
  -3   2  10     3626.96     3710.82     98.27 o 
  -2   2  10      665.67      609.86     37.45 o 
  -1   2  10     2307.93     2205.32     81.32 o 
   0   2  10      996.39      934.04     41.17 o 
   1   2  10      192.61      183.14     26.72 o 
   2   2  10     1848.83     1836.98     77.41 o 
   3   2  10       14.41        9.56     22.83 o 
   4   2  10     1400.64     1294.33    146.75 o 
   5   2  10      596.17      584.42     82.11 o 
  -6   3  10     1914.43     1932.81    140.61 o 
  -5   3  10       47.83       26.66     23.31 o 
  -4   3  10     2229.92     2191.92     84.87 o 
  -3   3  10      309.70      278.73     36.45 o 
  -2   3  10     1686.21     1608.32     61.70 o 
  -1   3  10     1541.59     1479.05     59.16 o 
   0   3  10      942.53      892.04     42.09 o 
   1   3  10      997.02     1087.81     60.21 o 
   2   3  10       75.84       92.73     25.99 o 
   3   3  10      831.16      824.26     73.12 o 
   4   3  10      346.81      513.73     79.20 o 
  -6   4  10        5.42      -25.50     35.40 o 
  -5   4  10     2271.44     2276.42    108.60 o 
  -4   4  10      770.83      732.29     48.55 o 
  -3   4  10     1482.33     1531.01     70.14 o 
  -2   4  10     1961.44     1951.48    123.70 o 
  -1   4  10      664.01      643.32     34.24 o 
   0   4  10     4004.75     4123.52     97.65 o 
   1   4  10      240.76      263.84     28.93 o 
   2   4  10      858.82      946.09     61.09 o 
   3   4  10     1102.07     1028.59    112.60 o 
  -5   5  10      670.75      623.92     55.55 o 
  -4   5  10      900.56      817.18     87.22 o 
  -3   5  10     2628.29     2674.09     99.98 o 
  -2   5  10        0.85        7.30     15.04 o 
  -1   5  10     1545.76     1596.83     64.41 o 
   0   5  10      419.93      402.93     46.84 o 
   1   5  10     1441.33     1374.05     72.29 o 
  -2   6  10     1269.44     1296.92     80.02 o 
  -1   6  10      156.06      118.31     25.14 o 
   0   6  10      632.61      831.01    101.48 o 
  -1  -9  11      263.12      214.25     54.77 o 
   1  -9  11     1282.16     1561.42    131.37 o 
  -3  -8  11     2991.81     3040.83    196.87 o 
  -2  -8  11      363.76      466.67     67.55 o 
  -1  -8  11     1223.44     1253.08    111.75 o 
   0  -8  11     2731.71     2982.72    130.92 o 
   1  -8  11      215.31      211.16     52.13 o 
   2  -8  11     1456.38     1520.61    140.24 o 
  -5  -7  11        7.61       66.84     25.94 o 
  -4  -7  11     2520.09     2364.21    107.83 o 
  -3  -7  11     1382.75     1484.64     66.05 o 
  -2  -7  11     1348.19     1377.06     63.33 o 
  -1  -7  11     3701.31     3579.94    219.41 o 
   0  -7  11      473.45      495.40     37.67 o 
   1  -7  11     5196.05     4971.03    245.31 o 
   2  -7  11      530.48      545.29     93.10 o 
  -6  -6  11       16.66       74.53     45.95 o 
  -5  -6  11     2788.24     2678.31    119.78 o 
  -4  -6  11      215.34      239.56     25.26 o 
  -3  -6  11      472.59      436.96     28.37 o 
  -2  -6  11     3197.81     3060.13    141.26 o 
  -1  -6  11       56.99       71.32     20.05 o 
   0  -6  11     3161.68     2976.32    415.72 o 
   1  -6  11     1437.53     1528.91    188.47 o 
   2  -6  11     1180.79     1158.73     59.85 o 
   3  -6  11     2306.05     2255.11    110.20 o 
   4  -6  11       51.17      113.02     34.52 o 
  -7  -5  11       15.55      -22.65     27.87 o 
  -6  -5  11     4004.81     3703.18    189.09 o 
  -5  -5  11      692.92      689.12     43.22 o 
  -4  -5  11      840.74      756.77     42.22 o 
  -3  -5  11     3394.65     3349.30    103.18 o 
  -2  -5  11      163.18      134.61     18.63 o 
  -1  -5  11     2322.68     2170.63     97.99 o 
   0  -5  11      940.41      944.24     63.69 o 
   1  -5  11     1059.62     1000.36    156.70 o 
   2  -5  11     2694.56     2531.92    213.66 o 
   3  -5  11      150.57      127.65     27.20 o 
   4  -5  11     2038.81     1780.69    132.70 o 
   5  -5  11      334.37      359.05     60.28 o 
  -7  -4  11     2270.65     2271.92    182.11 o 
  -6  -4  11      168.79      130.39     18.42 o 
  -5  -4  11      691.17      689.14     54.01 o 
  -4  -4  11     3626.49     3527.16    151.05 o 
  -3  -4  11        0.11        2.12     19.10 o 
  -2  -4  11     2501.64     2451.89     82.21 o 
  -1  -4  11      518.63      474.99     44.22 o 
   0  -4  11      909.30      913.61     63.36 o 
   1  -4  11     1467.54     1446.30    114.83 o 
   2  -4  11        0.86        2.93      9.02 o 
   3  -4  11     1044.24     1144.65     74.74 o 
   4  -4  11     1230.57     1180.29     80.04 o 
  -7  -3  11     1302.57     1417.48     85.31 o 
  -6  -3  11       17.09        8.68     19.56 o 
  -5  -3  11     2946.21     2945.13     73.96 o 
  -4  -3  11       93.08       97.83     17.57 o 
  -3  -3  11     4767.55     4727.61    217.26 o 
  -2  -3  11     1467.21     1531.78     80.15 o 
  -1  -3  11     1211.30     1162.76     69.04 o 
   0  -3  11     3082.85     2984.62    122.31 o 
   1  -3  11       17.78       51.43     44.19 o 
   2  -3  11     1400.02     1441.16     82.87 o 
   3  -3  11     1459.06     1565.69    172.05 o 
   4  -3  11      207.14      187.94     34.77 o 
  -8  -2  11      828.48      917.21     97.34 o 
  -7  -2  11       31.38        8.82     24.63 o 
  -6  -2  11     2669.45     2724.16     83.56 o 
  -5  -2  11      766.23      764.38     40.14 o 
  -4  -2  11     2388.23     2457.75    176.10 o 
  -3  -2  11     2084.84     2052.03     95.55 o 
  -2  -2  11      317.58      301.55     18.83 o 
  -1  -2  11     3581.91     3563.35    105.92 o 
   0  -2  11       13.88       24.15     13.44 o 
   1  -2  11     2104.75     2248.67     78.43 o 
   2  -2  11      812.15      780.83     46.08 o 
   3  -2  11      912.71      935.15     53.02 o 
   4  -2  11     1964.89     2065.74     85.29 o 
   5  -2  11        1.85       -7.48     36.50 o 
  -7  -1  11     2265.22     2382.09    161.47 o 
  -6  -1  11      167.38      196.66     27.74 o 
  -5  -1  11     2589.40     2456.57     90.56 o 
  -4  -1  11     1406.88     1471.73     81.60 o 
  -3  -1  11      659.65      631.70     52.32 o 
  -2  -1  11     3566.33     3462.79     99.61 o 
  -1  -1  11      355.33      376.28     28.46 o 
   0  -1  11     2043.72     2100.93     76.14 o 
   1  -1  11      736.77      710.13     42.63 o 
   2  -1  11      670.21      677.77     44.41 o 
   3  -1  11     2474.10     2339.02     89.59 o 
   4  -1  11       57.71       59.84     22.49 o 
   5  -1  11     1213.51     1198.54    120.12 o 
  -7   0  11      281.47      258.92     57.64 o 
  -6   0  11     2172.99     2267.32     89.73 o 
  -5   0  11     1061.78     1166.13     60.86 o 
  -4   0  11       96.06      103.25     26.31 o 
  -3   0  11     1677.28     1722.78     91.19 o 
  -2   0  11      123.76      119.42     20.87 o 
  -1   0  11     1732.30     1804.20     70.74 o 
   0   0  11     2892.19     2868.23     94.22 o 
   1   0  11       24.45       41.26     16.27 o 
   2   0  11     1807.32     1702.92    126.08 o 
   3   0  11      148.50      131.35     22.16 o 
   4   0  11     1645.34     1520.73     92.66 o 
   5   0  11      844.20      772.13     97.56 o 
  -6   1  11     1843.85     1870.14    180.44 o 
  -5   1  11      113.54      136.76     25.83 o 
  -4   1  11     1792.93     1744.71     63.87 o 
  -3   1  11      415.36      435.82     30.52 o 
  -2   1  11     2460.53     2428.47     86.48 o 
  -1   1  11      952.30      985.38     53.22 o 
   0   1  11      384.49      358.07     33.28 o 
   1   1  11     3553.43     3420.18    111.34 o 
   2   1  11       80.40       71.02     22.20 o 
   3   1  11     1169.34     1199.83     67.47 o 
   4   1  11      962.43      868.08     69.75 o 
  -5   2  11     2707.00     2521.26    119.06 o 
  -4   2  11     1478.27     1435.73     58.64 o 
  -3   2  11     1874.84     1813.60     66.28 o 
  -2   2  11     2768.52     2774.24     84.90 o 
  -1   2  11      196.25      165.47     40.84 o 
   0   2  11     2120.43     2149.20     84.73 o 
   1   2  11      368.62      321.48     32.21 o 
   2   2  11     1745.06     1893.83     82.73 o 
   3   2  11     1499.88     1433.41     89.60 o 
  -5   3  11     1652.39     1511.85    125.53 o 
  -4   3  11     2245.00     2222.33     89.05 o 
  -3   3  11     2014.28     2087.51     75.20 o 
  -2   3  11      101.44      112.94     23.87 o 
  -1   3  11     2992.59     3014.43     92.51 o 
   0   3  11      196.08      199.03     29.29 o 
   1   3  11     1022.03      988.92     60.22 o 
   2   3  11     1985.56     1938.16    115.35 o 
  -4   4  11     1511.38     1557.79    117.99 o 
  -3   4  11       30.37       13.63     20.01 o 
  -2   4  11     1459.36     1388.59     69.76 o 
  -1   4  11      492.83      454.95     39.34 o 
   0   4  11     1634.95     1567.82     75.46 o 
   1   4  11     1971.02     2083.79    155.62 o 
   2   4  11        1.81      -37.60     37.60 o 
  -3   5  11     2103.76     2156.13    147.48 o 
  -2   5  11      870.80      822.82     93.16 o 
  -1   5  11      408.62      455.04     67.33 o 
  -3  -8  12     1197.49     1196.66    115.70 o 
  -2  -8  12     1220.92     1167.22    116.15 o 
  -1  -8  12        2.92      -41.99     41.99 o 
   1  -8  12      439.32      470.91     89.34 o 
  -4  -7  12      408.05      399.84     44.51 o 
  -3  -7  12     1274.75     1181.77     59.20 o 
  -2  -7  12      154.45      127.68     24.04 o 
  -1  -7  12     1323.74     1270.07     79.59 o 
   0  -7  12      537.93      514.13     47.38 o 
  -5  -6  12      700.65      679.24     57.32 o 
  -4  -6  12      733.16      675.76     54.87 o 
  -3  -6  12      182.64      179.47     33.90 o 
  -2  -6  12     3274.25     3218.16    129.21 o 
  -1  -6  12      622.92      587.42     49.61 o 
   0  -6  12     1024.20      971.49     98.60 o 
   1  -6  12     2137.11     2134.68    104.42 o 
   2  -6  12        0.05       23.09     30.34 o 
   3  -6  12     2064.10     2000.01    139.53 o 
  -6  -5  12      362.85      414.89     94.72 o 
  -5  -5  12     2708.25     2630.94     93.53 o 
  -4  -5  12      328.39      353.60     35.92 o 
  -3  -5  12     2615.72     2507.14     88.03 o 
  -2  -5  12     2237.92     2155.48    156.10 o 
  -1  -5  12      518.82      475.88     59.54 o 
   0  -5  12     1376.24     1400.79     81.03 o 
   1  -5  12       72.10       68.92     19.52 o 
   2  -5  12     2021.87     1865.42    111.62 o 
   3  -5  12      739.93      654.20     86.10 o 
  -6  -4  12     2020.62     2118.60    104.34 o 
  -5  -4  12      481.73      498.92     33.31 o 
  -4  -4  12     4277.03     4327.88    124.99 o 
  -3  -4  12     1319.04     1301.90     76.81 o 
  -2  -4  12      535.27      488.31     46.91 o 
  -1  -4  12     2049.51     1980.73    167.32 o 
   0  -4  12       42.21       17.52     29.35 o 
   1  -4  12     2419.43     2359.41    113.15 o 
   2  -4  12     1036.78      987.39     73.07 o 
   3  -4  12     1534.47     1433.01    118.88 o 
  -7  -3  12     2281.46     2489.93    164.98 o 
  -6  -3  12      647.04      624.13     97.42 o 
  -5  -3  12      958.14      978.10     47.04 o 
  -4  -3  12      808.93      813.74     59.16 o 
  -3  -3  12     1540.26     1476.02     82.11 o 
  -2  -3  12     1820.32     1964.81     98.21 o 
  -1  -3  12      354.99      338.86     41.71 o 
   0  -3  12     2648.31     2698.94    121.27 o 
   1  -3  12     1904.62     1887.34     99.43 o 
   2  -3  12      555.85      583.85     57.01 o 
   3  -3  12     2057.13     2001.44    147.06 o 
  -6  -2  12     2284.68     2355.02     90.44 o 
  -5  -2  12     1930.34     1901.69     80.37 o 
  -4  -2  12      368.66      356.00     45.10 o 
  -3  -2  12     2627.62     2669.55    141.77 o 
  -2  -2  12      215.82      231.21     70.39 o 
  -1  -2  12     1562.77     1608.90    134.71 o 
   0  -2  12     1934.67     1991.73    101.06 o 
   1  -2  12      533.56      532.85    104.34 o 
   2  -2  12     1370.54     1306.99     82.91 o 
   3  -2  12       74.45       34.30     17.25 o 
  -6  -1  12     3556.97     3796.78    151.11 o 
  -5  -1  12       75.45      115.50     20.30 o 
  -4  -1  12     2837.83     2908.22    228.32 o 
  -3  -1  12     1230.79     1196.47    197.32 o 
  -2  -1  12     2101.15     2101.92    107.25 o 
  -1  -1  12     2798.52     2728.96     89.88 o 
   0  -1  12      748.80      719.88     42.95 o 
   1  -1  12     2172.65     1975.80    113.13 o 
   2  -1  12        9.90       42.55     18.21 o 
   3  -1  12     2425.41     2493.80    116.49 o 
  -5   0  12     1904.45     1862.73    124.55 o 
  -4   0  12      475.96      484.85     39.82 o 
  -3   0  12     1506.35     1361.99     61.40 o 
  -2   0  12     3000.86     3025.26     99.38 o 
  -1   0  12     1563.14     1476.67     68.01 o 
   0   0  12     4131.73     4075.18    122.95 o 
   1   0  12      524.93      505.60     40.00 o 
   2   0  12     1546.50     1582.10     75.62 o 
   3   0  12      720.04      655.05     84.99 o 
   4   0  12      240.63      243.28     58.95 o 
  -4   1  12      847.23      838.22     45.68 o 
  -3   1  12     3498.16     3635.68    101.20 o 
  -2   1  12       89.55       80.24     20.11 o 
  -1   1  12     2142.41     2099.51     83.56 o 
   0   1  12      948.88      971.44     71.99 o 
   1   1  12     1757.04     1854.88     81.70 o 
   2   1  12     2345.30     2124.32    109.92 o 
   3   1  12      104.18       67.29     39.58 o 
  -4   2  12     1987.66     2025.56    140.63 o 
  -3   2  12       17.71        9.38     18.18 o 
  -2   2  12      588.47      597.91     39.30 o 
  -1   2  12      754.99      814.65     52.06 o 
   0   2  12      426.06      419.29     46.61 o 
   1   2  12     2083.87     2233.50    154.13 o 
   2   2  12      134.63       95.66     51.02 o 
  -4   3  12       43.48      -12.31     27.70 o 
  -3   3  12     1315.35     1338.58    112.21 o 
  -2   3  12     1209.25     1237.81    111.97 o 
  -1   3  12      777.57      781.31     88.30 o 
   0   3  12     2891.47     2970.80    182.45 o 
   1   3  12       20.11       -6.16     34.08 o 
  -2  -7  13     1225.91     1242.82    114.83 o 
  -4  -6  13      963.22      738.38     81.28 o 
  -3  -6  13     2032.06     2101.84    185.88 o 
  -2  -6  13      890.71      910.51    117.95 o 
  -1  -6  13     2305.56     2291.59    110.45 o 
   0  -6  13       28.94       39.58     23.97 o 
   1  -6  13     1451.48     1369.77    113.56 o 
   2  -6  13      871.15      947.69     92.72 o 
  -5  -5  13     1386.80     1419.14    112.00 o 
  -4  -5  13      948.44      938.92     85.19 o 
  -3  -5  13       75.72       72.49     31.55 o 
  -2  -5  13     1849.56     1813.70    125.25 o 
  -1  -5  13      225.18      158.65     29.03 o 
   0  -5  13     1301.40     1276.40    175.59 o 
   1  -5  13     1375.91     1178.48    107.38 o 
   2  -5  13      867.77      770.64     85.46 o 
  -5  -4  13     1483.27     1407.00    119.41 o 
  -4  -4  13      301.52      295.42     36.90 o 
  -3  -4  13     1943.48     1932.79    101.37 o 
  -2  -4  13     1064.68     1084.25     75.69 o 
  -1  -4  13     1580.61     1361.53     97.84 o 
   0  -4  13     2903.77     2954.16    132.79 o 
   1  -4  13      208.48      237.11     48.39 o 
   2  -4  13     2680.27     2579.18    171.77 o 
  -5  -3  13        0.98       25.29     37.41 o 
  -4  -3  13     1964.67     1963.27    103.26 o 
  -3  -3  13       30.78       40.45     17.26 o 
  -2  -3  13     1788.66     1697.03     93.23 o 
  -1  -3  13     2688.64     2899.23    129.02 o 
   0  -3  13      283.46      271.84     59.51 o 
   1  -3  13     2530.38     2327.03    162.68 o 
  -6  -2  13      151.90      113.48     45.08 o 
  -5  -2  13     2117.24     1907.83    148.61 o 
  -4  -2  13     1195.03     1209.40    116.16 o 
  -3  -2  13     1764.69     1728.63     95.97 o 
  -2  -2  13     1677.67     1554.04     90.12 o 
  -1  -2  13      186.29      134.25     27.04 o 
   0  -2  13     3590.32     3565.21    149.81 o 
   1  -2  13       93.74       37.16     18.25 o 
  -6  -1  13     1654.18     1584.00    131.03 o 
  -5  -1  13     1005.61      991.40     98.48 o 
  -4  -1  13      443.49      341.10     71.08 o 
  -3  -1  13     3318.34     3515.53    233.48 o 
  -2  -1  13        0.38       -6.58     18.14 o 
  -1  -1  13     2345.56     2571.25    151.91 o 
   0  -1  13      516.73      601.02     61.39 o 
  -3   0  13       66.28       98.29     49.26 o 
  -2   0  13     3609.19     4127.25    239.04 o 
   0   1  13     2505.97     2800.40    167.73 o 
   1   1  13        0.92      -51.23     51.23 o 
  -2   2  13      299.02      242.65     52.14 o 
  -1   2  13     2572.47     2844.51    173.49 o 
   0   2  13       16.10       -3.30     52.55 o 
   1   2  13     1628.99     1728.80    134.55 o 
  -4  -4  14      210.97      324.87     58.07 o 
                                                 
